# Supplementary material for: Drug Safety During Breastfeeding: A Comparative Analysis of FDA Adverse Event Reports and LactMed®
Source: Pharmaceuticals (Basel). 2024 Dec 9;17(12):1654. doi: 10.3390/ph17121654 (PMC11728675; doi:10.3390/ph17121654)
Supplement: Supplementary file 1 [file pharmaceuticals-17-01654-s001.zip]

Archive with 2 entries (2 files):
- 30.11.24 line listing FAERS.xlsx
- pharmaceuticals-3344082-supplementary.pdf
