# Supplementary material for: Drug Safety During Breastfeeding: A Comparative Analysis of FDA Adverse Event Reports and LactMed®
Source: Pharmaceuticals (Basel). 2024 Dec 9;17(12):1654. doi: 10.3390/ph17121654 (PMC11728675; doi:10.3390/ph17121654)
Supplement: Supplementary file 1 [file pharmaceuticals-17-01654-s001.zip › 30.11.24 line listing FAERS.xlsx]

## Sheet: Raw data
No	Case ID	Suspect Product Names	Suspect Product Active Ingredients	ATC Group	Reason for Use	Reactions	Serious	Outcomes	Sex	Event Date	Latest FDA Received Date	Case Priority	Patient Age	Patient Weight	Sender	Reporter Type	Report Source	Concomitant Product Names	Latest Manufacturer Received Date	Initial FDA Received Date	Country where Event occurred	Reported to Manufacturer?	Manufacturer Control Number	Literature Reference	Compounded Flag
1	5662243	Campral	Acamprosate Calcium	N:Nervous system	Alcoholism	Maternal Exposure During Breast Feeding;Sudden Infant Death Syndrome	Serious	Died	Not Specified	-	27-OCT-2004	Expedited	1 MTH	Not Specified	Forest	Healthcare Professional	Other,Health Professional ,Foreign	-	20-OCT-2004	27-OCT-2004	Not Specified	Not Specified	S04-UKI-06972-01	-	-
2	6597502	Tylenol	Acetaminophen	N:Nervous system	Maternal Exposure During Breast Feeding	Maternal Exposure During Breast Feeding;Erythema;Skin Exfoliation	Serious	Hospitalized	Male	01-JAN-2008	28-MAR-2008	Expedited	0 YR	8 KG	Mcneil	Consumer	Not Specified	-	19-MAR-2008	28-MAR-2008	BR	Not Specified	BR-JNJFOC-20080306461	-	-
3	20343045	-	Acetaminophen	N:Nervous system	Migraine;Pyrexia	Haemolytic Anaemia;Exposure Via Breast Milk;Maternal Exposure During Pregnancy	Serious	Other Outcomes;Hospitalized	Male	2019	17-JAN-2022	Expedited	1 MTH	Not Specified	Perrigo	Healthcare Professional	Not Specified	-	05-JAN-2022	17-JAN-2022	CG	Not Specified	CG-PERRIGO-22CG000301	Ngolet LO, Louokdom JS, Guembo N, Thibault ON. Addressing the Challenges to Diagnose Neonatal Hemolytic Anemias Aetiologies in Low Ressources Countries: A Case Report. Case Reports in Hematology. 2020:Article Number 3247127. DOI: 10.1155/2020/3247127.	-
4	6863786	Tylenol	Acetaminophen	N:Nervous system	Maternal Exposure During Breast Feeding	Asthma;Maternal Exposure During Breast Feeding	Serious	Other Outcomes	Female	01-DEC-2008	22-DEC-2008	Expedited	11 MTH	Not Specified	Mcneil	Consumer	Not Specified	-	12-DEC-2008	22-DEC-2008	KR	Not Specified	KR-JNJFOC-20081203934	-	-
5	8054135	-	Acetaminophen	N:Nervous system	Maternal Exposure Timing Unspecified	Exposure Via Breast Milk;Respiratory Syncytial Virus Bronchiolitis	Serious	Hospitalized;Other Outcomes	Male	-	29-JUL-2014	Expedited	16 DAY	Not Specified	Ranbaxy	Healthcare Professional	Not Specified	-	14-JUL-2014	26-JUL-2011	ES	Not Specified	ES-RANBAXY-2011RR-46396	Verd S, NAdal-Amat J. Paracetamol and asthma and lactation. Acta Paediatrica. 2011;100:e2-e3	-
6	8120911	Feverall	Acetaminophen	N:Nervous system	Nasopharyngitis	Maternal Drugs Affecting Foetus;Wheezing;Respiratory Syncytial Virus Bronchiolitis;Maternal Exposure During Breast Feeding	Serious	Hospitalized	Male	-	25-AUG-2011	Expedited	16 DAY	Not Specified	Actavis Mid Atlantic	Healthcare Professional	Health Professional ,Literature,Foreign	-	09-AUG-2011	25-AUG-2011	Not Specified	Not Specified	2011MA011588	-	-
7	8071300	-	Acetaminophen	N:Nervous system	Maternal Exposure During Breast Feeding	Respiratory Syncytial Virus Bronchiolitis;Maternal Exposure During Breast Feeding	Serious	Hospitalized	Male	-	05-AUG-2011	Expedited	16 DAY	Not Specified	Perrigo	Healthcare Professional	Health Professional	-	25-JUL-2011	05-AUG-2011	ES	Not Specified	ES-PERRIGO-11ES006184	Verd S, Nadal-Amat J.. Paracetamol and asthma and lactation. Acta Paediatr. 2011;100:e2-3	-
8	8030728	-	Acetaminophen	N:Nervous system	Nasopharyngitis	Wheezing;Maternal Exposure During Breast Feeding	Serious	Hospitalized	Male	-	12-JUL-2011	Expedited	16 DAY	Not Specified	Mcneil	Healthcare Professional	Health Professional	-	29-JUN-2011	12-JUL-2011	ES	Not Specified	ES-JNJFOC-20110700737	Verd S, Nadal-Amat J. Paracetamol and asthma and lactation. Acta Paediatr 2011;100:e1-4.	-
9	11623500	Tylenol	Acetaminophen	N:Nervous system	Headache;Nasopharyngitis;Pain	Maternal Exposure During Breast Feeding	Non-Serious	Non-Serious	Not Specified	-	13-OCT-2015	Non-Expedited	24 MTH	Not Specified	Janssen	Consumer	Not Specified	-	17-FEB-2015	13-OCT-2015	US	Not Specified	US-JNJFOC-20150302069	-	-
10	19137289	-	Acetaminophen	N:Nervous system	Crying;Pyrexia;Toothache	Acute Hepatic Failure;Exposure Via Breast Milk	Serious	Other Outcomes;Hospitalized	Male	-	15-APR-2021	Expedited	26 DAY	3.13 KG	Ranbaxy	Healthcare Professional	Not Specified	-	31-MAR-2021	15-APR-2021	BR	Not Specified	BR-SUN PHARMACEUTICAL INDUSTRIES LTD-2021R1-290353	Bucaretchi F,Fernandes CB,Branco MM, Capitani EMD, Hyslop S, Caldas JPS, Moreno CA et al. Acute liver failure in a term neonate after repeated paracetamol administration. Rev Paul Pediatr. 2014;32(1):144-1448	-
11	9687514	-	Acetaminophen	N:Nervous system	Product Used For Unknown Indication;Staphylococcal Infection;Toothache	Acute Hepatic Failure;Exposure Via Breast Milk	Serious	Other Outcomes;Hospitalized	Male	-	07-MAY-2014	Expedited	26 DAY	Not Specified	Ranbaxy	Healthcare Professional	Not Specified	Vancomycin	23-APR-2014	14-NOV-2013	BR	Not Specified	BR-RANBAXY-2013RR-75183	Bucaretchi F, De Capitani EM, Borrasca CF, Araujo DM, Mello SM, Branco MM et al. Acute liver failure in a term neonate with repeated paracetamol ingestion and suspected metabolic disease: Case report. Clinical Toxicology. 2012;50 (4):301 abstr. 105	-
12	9708948	-	Acetaminophen	N:Nervous system	Product Used For Unknown Indication	Haemoglobin Decreased;Hepatomegaly;Shock;Acute Hepatic Failure;Hypoglycaemia;Gastrointestinal Haemorrhage;Irritability;Vomiting;Pyrexia;Pulse Abnormal;Toxicity To Various Agents;Coagulopathy;Selective Eating Disorder;Capillary Nail Refill Test Abnormal;Jaundice;Metabolic Acidosis;Exposure Via Breast Milk	Serious	Other Outcomes;Hospitalized	Male	APR-2012	25-APR-2014	Expedited	26 DAY	3 KG	Endo	Healthcare Professional	Other,Health Professional ,Literature,Foreign	-	16-APR-2014	22-NOV-2013	Not Specified	Not Specified	QPAP20130006	-	-
13	9684159	-	Acetaminophen	N:Nervous system	-	Heart Rate Increased;Pyrexia;Respiratory Distress;Exposure Via Breast Milk;Vomiting;Crying;Blood Pressure Abnormal;Pulse Abnormal;Coagulopathy;Acute Hepatic Failure;Hypoglycaemia;Irritability;Metabolic Acidosis;Abdominal Distension;Livedo Reticularis;Upper Gastrointestinal Haemorrhage;Shock;Hepatomegaly;Jaundice;Poor Feeding Infant	Serious	Hospitalized	Male	-	22-APR-2014	Expedited	26 DAY	Not Specified	Novartis	Healthcare Professional	Not Specified	-	14-APR-2014	12-NOV-2013	BR	Not Specified	PHHY2013BR126792	Bucaretchi F, De Capitani EM, Borrasca CF, Araujo DM, Mello SM, Branco MM et. al. Acute liver failure in a term neonate with repeated paracetamol ingestion and suspected metabolic disease: Case report.. Clinical Toxicology. 2012;50 (abstr. 105):301	-
14	8769634	-	Acetaminophen	N:Nervous system	Pyrexia;Toothache	Drug-Induced Liver Injury;Acute Hepatic Failure;Exposure Via Breast Milk;Gastrointestinal Haemorrhage;Staphylococcal Infection;Metabolic Acidosis	Serious	Hospitalized;Life Threatening;Other Outcomes	Male	-	21-APR-2014	Expedited	26 DAY	3.12 KG	Mcneil	Healthcare Professional	Not Specified	-	10-APR-2014	05-SEP-2012	BR	Not Specified	BR-JNJFOC-20120901229	Bucaretchi F, De Capitani EM, Borrasca CF, Araujo DM, Mello SM, Branco MM, et al. Acute Liver Failure in a Term Neonate with Repeated Paracetamol Ingestion and Suspected Metabolic Disease: Case Report. Clinical Toxicology 2012;50 (4). Bucaretchi F, Fernandes CB, Branco MM, De Capitani EM, Hyslop S, Caldas JP, et al. Acute liver failure in a term neonate after repeated paracetamol administration. …	-
15	20359078	-	Acetaminophen	N:Nervous system	Migraine	Exposure During Pregnancy;Haemolytic Anaemia;Exposure Via Breast Milk	Serious	Other Outcomes	Male	-	20-JAN-2022	Expedited	3 MTH	Not Specified	Ranbaxy	Healthcare Professional	Not Specified	-	07-JAN-2022	20-JAN-2022	CG	Not Specified	CG-SUN PHARMACEUTICAL INDUSTRIES LTD-2022RR-324155	Ngolet LO, Louokdom JS, Guembo N, Thibault ON. Addressing the Challenges to Diagnose Neonatal Hemolytic Anemia's Aetiologies in Low Ressources Countries: A Case Report. Case Rep Hematol. 2020;3247127:3 pages	-
16	12158976	Tylenol Regular Strength	Acetaminophen	N:Nervous system	Influenza;Pyrexia	Exposure Via Breast Milk	Non-Serious	Non-Serious	Male	-	08-MAR-2016	Non-Expedited	3 MTH	Not Specified	Janssen	Consumer	Not Specified	-	09-FEB-2016	08-MAR-2016	US	Not Specified	US-JNJFOC-20160210941	-	-
17	11623159	Tylenol Regular Strength	Acetaminophen	N:Nervous system	Influenza;Maternal Exposure During Breast Feeding	Exposure Via Breast Milk	Non-Serious	Non-Serious	Female	-	13-OCT-2015	Non-Expedited	5 WEEK	4.54 KG	Janssen	Consumer	Not Specified	Infants Tylenol	13-FEB-2015	13-OCT-2015	US	Not Specified	US-JNJFOC-20150213084	-	-
18	8054042	-	Acetaminophen	N:Nervous system	Maternal Exposure Timing Unspecified	Exposure Via Breast Milk;Respiratory Syncytial Virus Bronchiolitis	Serious	Other Outcomes;Hospitalized	Female	-	29-JUL-2014	Expedited	53 DAY	Not Specified	Ranbaxy	Healthcare Professional	Not Specified	-	14-JUL-2014	26-JUL-2011	ES	Not Specified	ES-RANBAXY-2011RR-46260	Verd S, Nadal-Amat J. Paracetamol and asthma and lactation. Acta Paediatrica. 2011;100:e2-e3	-
19	8124617	Feverall	Acetaminophen	N:Nervous system	Mastitis	Maternal Exposure During Breast Feeding;Respiratory Syncytial Virus Test Positive;Bronchiolitis	Serious	Hospitalized	Female	-	25-AUG-2011	Expedited	53 DAY	Not Specified	Actavis Mid Atlantic	Healthcare Professional	Health Professional ,Literature,Foreign	-	09-AUG-2011	25-AUG-2011	Not Specified	Not Specified	2011MA011591	-	-
20	8071302	-	Acetaminophen	N:Nervous system	Maternal Exposure During Breast Feeding	Respiratory Syncytial Virus Bronchiolitis;Maternal Exposure During Breast Feeding	Serious	Hospitalized	Female	-	05-AUG-2011	Expedited	53 DAY	Not Specified	Perrigo	Healthcare Professional	Health Professional	-	25-JUL-2011	05-AUG-2011	ES	Not Specified	ES-PERRIGO-11ES006180	-	-
21	8031304	-	Acetaminophen	N:Nervous system	Mastitis	Wheezing;Maternal Exposure During Breast Feeding	Serious	Hospitalized	Female	-	12-JUL-2011	Expedited	53 DAY	Not Specified	Mcneil	Healthcare Professional	Health Professional	-	29-JUN-2011	12-JUL-2011	ES	Not Specified	ES-JNJFOC-20110700914	Verd S, Nadal-Amat J. Paracetamol and asthma and lactation. Acta Paediatr 2011;100:e1-4.	-
22	8054008	-	Acetaminophen	N:Nervous system	Maternal Use Of Illicit Drugs	Exposure Via Breast Milk;Respiratory Syncytial Virus Bronchiolitis	Serious	Hospitalized;Other Outcomes	Female	-	29-JUL-2014	Expedited	63 DAY	Not Specified	Ranbaxy	Healthcare Professional	Not Specified	-	14-JUL-2014	26-JUL-2011	ES	Not Specified	ES-RANBAXY-2011RR-46244	Verd S, Nadal-Amat J. Paracetamol and asthma and lactation. Acta Paediatrica. 2011;100:e2-e3	-
23	8120900	Feverall	Acetaminophen	N:Nervous system	Nasopharyngitis	Bronchiolitis;Maternal Exposure During Breast Feeding;Respiratory Syncytial Virus Test Positive	Serious	Hospitalized	Female	-	25-AUG-2011	Expedited	63 DAY	Not Specified	Actavis Mid Atlantic	Healthcare Professional	Health Professional ,Literature,Foreign	-	09-AUG-2011	25-AUG-2011	Not Specified	Not Specified	2011MA011589	-	-
24	8071301	-	Acetaminophen	N:Nervous system	Maternal Exposure During Breast Feeding	Maternal Exposure During Breast Feeding;Respiratory Syncytial Virus Bronchiolitis	Serious	Hospitalized	Female	-	05-AUG-2011	Expedited	63 DAY	Not Specified	Perrigo	Healthcare Professional	Health Professional	-	25-JUL-2011	05-AUG-2011	ES	Not Specified	ES-PERRIGO-11ES006182	Verd S, Nadal-Amat J.. Paracetamol and asthma and lactation. Acta Paediatr. 2011;100:e2-3	-
25	8030757	-	Acetaminophen	N:Nervous system	Nasopharyngitis	Wheezing;Respiratory Syncytial Virus Bronchitis;Maternal Exposure During Breast Feeding	Serious	Hospitalized	Female	-	12-JUL-2011	Expedited	63 DAY	Not Specified	Mcneil	Healthcare Professional	Health Professional	-	29-JUN-2011	12-JUL-2011	ES	Not Specified	ES-JNJFOC-20110700909	Verd S, Nadal-Amat J. Paracetamol and asthma and lactation. Acta Paediatr 2011;100:e1-4.	-
26	8054040	-	Acetaminophen	N:Nervous system	Maternal Use Of Illicit Drugs	Respiratory Syncytial Virus Bronchiolitis;Exposure Via Breast Milk	Serious	Hospitalized;Other Outcomes	Female	-	29-JUL-2014	Expedited	70 DAY	Not Specified	Ranbaxy	Healthcare Professional	Not Specified	-	14-JUL-2014	26-JUL-2011	ES	Not Specified	ES-RANBAXY-2011RR-46250	Verd S, Nadal-Amat J. Paracetamol and asthma and lactation. Acta Paediatrica. 2011;100:e2-e3	-
27	8054009	-	Acetaminophen	N:Nervous system	Maternal Use Of Illicit Drugs	Bronchiolitis;Laryngitis;Exposure Via Breast Milk	Serious	Other Outcomes	Female	-	29-JUL-2014	Expedited	70 DAY	Not Specified	Ranbaxy	Healthcare Professional	Not Specified	-	14-JUL-2014	26-JUL-2011	ES	Not Specified	ES-RANBAXY-2011RR-46246	Verd S, Nadal-Amat J. Paracetamol and asthma and lactation. Acta Paediatrica. 2011;100:e2-e3	-
28	8120884	Feverall	Acetaminophen	N:Nervous system	Nasopharyngitis	Maternal Drugs Affecting Foetus;Maternal Exposure During Breast Feeding;Wheezing;Respiratory Syncytial Virus Bronchiolitis	Serious	Hospitalized	Female	-	25-AUG-2011	Expedited	70 DAY	Not Specified	Actavis Mid Atlantic	Healthcare Professional	Health Professional ,Literature,Foreign	-	09-AUG-2011	25-AUG-2011	Not Specified	Not Specified	2011MA011590	-	-
29	8071299	-	Acetaminophen	N:Nervous system	Maternal Exposure During Breast Feeding	Maternal Exposure During Breast Feeding;Respiratory Syncytial Virus Bronchiolitis	Serious	Hospitalized	Female	-	05-AUG-2011	Expedited	70 DAY	Not Specified	Perrigo	Healthcare Professional	Health Professional	-	25-JUL-2011	05-AUG-2011	ES	Not Specified	ES-PERRIGO-11ES006178	Verd S, Nadal-Amat J.. Paracetamol and asthma and lactation. Acta Paediatr. 2011;e2-3	-
30	8030759	-	Acetaminophen	N:Nervous system	Nasopharyngitis	Wheezing;Maternal Exposure During Breast Feeding	Serious	Hospitalized	Female	-	12-JUL-2011	Expedited	70 DAY	Not Specified	Mcneil	Healthcare Professional	Health Professional	-	29-JUN-2011	12-JUL-2011	ES	Not Specified	ES-JNJFOC-20110700911	Verd S, Nadal-Amat J. Paracetamol and asthma and lactation. Acta Paediatr 2011;100:e1-4.	-
31	8030758	-	Acetaminophen	N:Nervous system	Radicular Pain	Maternal Exposure During Breast Feeding;Wheezing	Serious	Other Outcomes	Female	-	12-JUL-2011	Expedited	70 DAY	Not Specified	Mcneil	Healthcare Professional	Health Professional	-	29-JUN-2011	12-JUL-2011	ES	Not Specified	ES-JNJFOC-20110700910	Verd S, Nadal-Amat J. Paracetamol and asthma and lactation. Acta Paediatr 2011;100:e1-4.	-
32	8054007	-	Acetaminophen	N:Nervous system	Maternal Exposure Timing Unspecified	Exposure Via Breast Milk;Bronchiolitis	Serious	Other Outcomes	Male	-	29-JUL-2014	Expedited	73 DAY	Not Specified	Ranbaxy	Healthcare Professional	Not Specified	-	14-JUL-2014	26-JUL-2011	ES	Not Specified	ES-RANBAXY-2011RR-46257	Verd S, Nadal-Amat J. Paracetamol and asthma and lactation. Acta Paediatrica. 2011;100:e2-e3	-
33	8031303	-	Acetaminophen	N:Nervous system	Abdominal Pain	Maternal Exposure During Breast Feeding;Wheezing	Serious	Other Outcomes	Male	-	12-JUL-2011	Expedited	73 DAY	Not Specified	Mcneil	Healthcare Professional	Health Professional	-	29-JUN-2011	12-JUL-2011	ES	Not Specified	ES-JNJFOC-20110700913	Verd S, Nadal-Amat J. Paracetamol and asthma and lactation. Acta Paediatr 2011;100:e1-4.	-
34	8054012	-	Acetaminophen	N:Nervous system	Maternal Exposure During Breast Feeding	Exposure Via Breast Milk;Bronchiolitis	Serious	Other Outcomes	Male	-	29-JUL-2014	Expedited	82 DAY	Not Specified	Ranbaxy	Healthcare Professional	Not Specified	-	14-JUL-2014	26-JUL-2011	ES	Not Specified	ES-RANBAXY-2011RR-46254	Verd S, Nadal-Amat J. Paracetamol and asthma and lactation. Acta Paediatrica. 2011;100:e2-e3	-
35	8031197	-	Acetaminophen	N:Nervous system	Headache	Wheezing;Maternal Exposure During Breast Feeding	Serious	Other Outcomes	Male	-	12-JUL-2011	Expedited	82 DAY	Not Specified	Mcneil	Healthcare Professional	Health Professional	-	29-JUN-2011	12-JUL-2011	ES	Not Specified	ES-JNJFOC-20110700912	Verd S, Nadal-Amat J. Paracetamol and asthma and lactation. Acta Paediatr 2011;100:e1-4.	-
36	20330134	-	Acetaminophen;Artesunate	P:Antiparasitic products, insecticides and repellents	Antipyresis;Migraine;Plasmodium Falciparum Infection;Product Used For Unknown Indication	Haemolytic Anaemia;Exposure Via Breast Milk;Maternal Exposure During Pregnancy	Serious	Hospitalized;Other Outcomes	Male	2019	01-FEB-2022	Expedited	1 MTH	Not Specified	Aurobindo	Healthcare Professional	Not Specified	Amoxicillin	17-JAN-2022	13-JAN-2022	CG	Not Specified	CG-AUROBINDO-AUR-APL-2022-000638	Ngolet LO, Louokdom JS, Guembo N, Thibault ON.. Addressing the Challenges to Diagnose Neonatal Hemolytic Anemia's Aetiologies in Low Ressources Countries: A Case Report. Case Reports in Hematology. 2020;3247127	-
37	9539224	-	Acetaminophen;Ciprofloxacin;Ibuprofen;Theophylline Anhydrous	J:Antiinfectives for systemic use	Headache;Postoperative Wound Complication	Hepatobiliary Disease;Exposure Via Breast Milk	Serious	Other Outcomes	Male	-	17-SEP-2013	Expedited	63 DAY	Not Specified	Claris	Not Specified	Other	-	05-SEP-2013	17-SEP-2013	Not Specified	Not Specified	CL-518-2013	-	-
38	18380629	-	Acetaminophen;Codeine Phosphate	N:Nervous system	Product Used For Unknown Indication	Exposure Via Breast Milk;Drug Level Increased;Cyanosis;Poor Feeding Infant;Contraindicated Product Administered	Serious	Died	Male	-	13-OCT-2020	Expedited	13 DAY	Not Specified	Aurobindo	Healthcare Professional	Not Specified	-	05-OCT-2020	13-OCT-2020	GB	Not Specified	GB-AUROBINDO-AUR-APL-2020-051714	-	-
39	18341336	-	Acetaminophen;Codeine Phosphate	N:Nervous system	Exposure Via Breast Milk	Cyanosis;Poor Feeding Infant;Exposure Via Breast Milk;Contraindicated Product Administered;Drug Level Increased	Serious	Died	Male	-	03-OCT-2020	Expedited	13 DAY	Not Specified	Novartis	Healthcare Professional	Not Specified	-	28-SEP-2020	03-OCT-2020	GB	Not Specified	NVSC2020GB265192	-	-
40	8711495	Tylenol With Codeine;Oxycodone;Extra Strength Acetaminophen	Acetaminophen;Oxycodone\Oxycodone Hydrochloride;Acetaminophen\Codeine Phosphate;Ibuprofen	N:Nervous system	Afterbirth Pain;Cough	Exposure Via Breast Milk;Respiratory Arrest;Lethargy	Serious	Hospitalized;Life Threatening	Female	-	27-MAR-2018	Expedited	8 DAY	2.9 KG	Janssen	Healthcare Professional	Not Specified	-	13-MAR-2018	07-AUG-2012	CA	Not Specified	CA-JNJFOC-20120801229	Juurlink DN, Gomes T, Guttman A, Heellings C, Sivilotti M, Harvey M, et al. Postpartum maternal codeine therapy and the risk of adverse neonatal outcomes: the devil is in the details. Clinical Toxicology Therapeutic Drug Monitoring Aug-2012;34/4:379.	-
41	9535830	-	Acetaminophen;Theophylline Anhydrous;Ciprofloxacin;Ibuprofen	J:Antiinfectives for systemic use	Headache;Wound	Exposure Via Breast Milk;Hepatobiliary Disease	Serious	Other Outcomes	Male	-	19-SEP-2013	Expedited	9 WEEK	Not Specified	Mcneil	Consumer	Not Specified	-	05-SEP-2013	19-SEP-2013	DE	Not Specified	DE-JNJFOC-20130906563	-	-
42	10714603	Subutex;Suboxone;Diclectin;Tylenol	Acetaminophen;Unspecified Ingredient;Doxylamine Succinate\Pyridoxine Hydrochloride;Buprenorphine Hydrochloride\Naloxone Hydrochloride;Buprenorphine Hydrochloride;Minerals\Vitamins	N:Nervous system	Drug Dependence;Nausea;Product Used For Unknown Indication;Vomiting	Maternal Exposure During Breast Feeding;Jaundice Neonatal;Foetal Exposure During Pregnancy	Serious	Other Outcomes;Hospitalized	Female	20-JUL-2014	05-FEB-2015	Expedited	0 DAY	3.57 KG	Reckitt Benckiser	Healthcare Professional	Not Specified	-	28-JAN-2015	15-JAN-2015	CA	Not Specified	CA-RECKITT BENCKISER PHARMACEUTICAL, INC-RB-074726-2015	-	-
43	13840140	Excedrin Migraine	Acetaminophen\Aspirin\Caffeine	N:Nervous system	Product Used For Unknown Indication	Exposure Via Breast Milk	Non-Serious	Non-Serious	Not Specified	-	07-AUG-2017	Non-Expedited	3 WEEK	Not Specified	Glaxosmithkline	Consumer	Not Specified	-	26-JUL-2017	07-AUG-2017	US	Not Specified	US-GLAXOSMITHKLINE-US2017116736	-	-
44	18998801	Excedrin Migraine	Acetaminophen\Aspirin\Caffeine	N:Nervous system	Product Used For Unknown Indication	Exposure Via Breast Milk	Non-Serious	Non-Serious	Not Specified	-	12-MAR-2021	Expedited	4 MTH	Not Specified	Glaxosmithkline	Consumer	Not Specified	-	03-MAR-2021	12-MAR-2021	US	Not Specified	US-GLAXOSMITHKLINE-USCH2021011047	-	-
45	16481720	-	Acetaminophen\Butalbital\Caffeine	N:Nervous system	Headache	Maternal Exposure During Breast Feeding;Vomiting;Depressed Level Of Consciousness;Somnolence;Poor Feeding Infant	Serious	Hospitalized	Not Specified	-	04-MAR-2020	Expedited	7 DAY	Not Specified	Ranbaxy	Healthcare Professional	Not Specified	-	19-FEB-2020	27-JUN-2019	US	Not Specified	US-SUN PHARMACEUTICAL INDUSTRIES LTD-2019R1-211393	Vohra V, Marraffa JM. Maternal use of acetaminophenbutalbital-caffeine product resulting in neonate butalbital exposure through breast milk. Clin Toxicol (Phila). 2019;57(6):273; 549	-
46	16918039	-	Acetaminophen\Butalbital\Caffeine	N:Nervous system	Headache	Hyporeflexia;Lethargy;Poor Feeding Infant;Somnolence;Toxicity To Various Agents;Vomiting;Depressed Level Of Consciousness;Exposure Via Breast Milk	Serious	Other Outcomes;Hospitalized	Not Specified	-	15-OCT-2019	Expedited	7 DAY	Not Specified	Aurobindo	Healthcare Professional	Not Specified	-	24-JUN-2019	15-OCT-2019	US	Not Specified	US-AUROBINDO-AUR-APL-2019-042687	Vohra V, Marraffa JM.. Maternal use of acetaminophenbutalbital-caffeine product resulting in neonate butalbital exposure through breast milk.. Clinical Toxicology. 2019;57(6):549 abstr. 273	-
47	5954514	Fioricet With Codeine	Acetaminophen\Butalbital\Caffeine\Codeine Phosphate	N:Nervous system	Migraine	Toxicologic Test Abnormal;Maternal Exposure During Breast Feeding	Serious	Died	Female	17-SEP-2005	28-DEC-2005	Direct	39 DAY	10 LB=4.53592 kg	-	Consumer	Not Specified	-	-	28-DEC-2005	Not Specified	Not Specified	-	-	-
48	7879624	Tylenol With Codeine	Acetaminophen\Codeine Phosphate	N:Nervous system	Maternal Exposure During Breast Feeding	Bilirubin Urine;Breast Feeding	Serious	Other Outcomes	Male	29-NOV-2010	31-MAR-2011	Expedited	0 YR	Not Specified	Ortho	Consumer	Not Specified	-	21-MAR-2011	31-MAR-2011	US	Not Specified	US-JNJFOC-20110309158	-	-
49	7244614	-	Acetaminophen\Codeine Phosphate	N:Nervous system	Episiotomy	Decreased Appetite;Lethargy;Drug Level Increased;Cyanosis;Maternal Exposure During Breast Feeding;Selective Eating Disorder	Serious	Died	Not Specified	-	29-DEC-2009	Expedited	1 DAY	Not Specified	Ucb	Not Specified	Other,Health Professional ,Literature,Foreign	-	23-NOV-2009	29-DEC-2009	Not Specified	Not Specified	002881	-	-
50	8510378	-	Acetaminophen\Codeine Phosphate	N:Nervous system	Maternal Exposure During Breast Feeding	Death Neonatal;Drug Level Above Therapeutic;Maternal Exposure During Breast Feeding	Serious	Died	Not Specified	-	09-APR-2012	Expedited	13 DAY	Not Specified	Actavis Mid Atlantic	Healthcare Professional	Health Professional ,Literature	-	26-MAR-2012	09-APR-2012	Not Specified	Not Specified	2012MA003983	-	-
51	6170412	-	Acetaminophen\Codeine Phosphate	N:Nervous system	Procedural Pain	Maternal Exposure During Breast Feeding;Death Neonatal;Toxicity To Various Agents	Serious	Died	Male	APR-2005	01-NOV-2006	Expedited	13 DAY	Not Specified	Watson	Not Specified	Other,Health Professional ,Literature,Foreign	-	19-OCT-2006	01-NOV-2006	Not Specified	Not Specified	2006-05477	-	-
52	6129653	-	Acetaminophen\Codeine Phosphate	N:Nervous system	-	Death Neonatal;Lethargy;Weight Decreased;Maternal Exposure During Breast Feeding;Selective Eating Disorder;Skin Discolouration;Toxicity To Various Agents	Serious	Died	Male	-	05-SEP-2006	Expedited	13 DAY	Not Specified	Sandoz	Healthcare Professional	Other,Health Professional ,Literature,Foreign	-	23-AUG-2006	05-SEP-2006	Not Specified	Not Specified	GXKR2006CA05186	-	-
53	8811290	-	Acetaminophen\Codeine Phosphate	N:Nervous system	Product Used For Unknown Indication	Exposure Via Breast Milk;Sedation;Respiratory Arrest	Serious	Hospitalized	Male	-	06-APR-2015	Expedited	2 DAY	Not Specified	Ranbaxy	Healthcare Professional	Not Specified	-	23-MAR-2015	27-SEP-2012	CA	Not Specified	CA-RANBAXY-2012US-60402	-	-
54	8834167	Acetaminophen And Codeine	Acetaminophen\Codeine Phosphate	N:Nervous system	Maternal Exposure During Breast Feeding	Exposure Via Breast Milk;Respiratory Arrest	Serious	Hospitalized;Other Outcomes	Male	-	10-OCT-2012	Expedited	2 DAY	2.9 KG	Watson	Healthcare Professional	Not Specified	-	25-SEP-2012	10-OCT-2012	CA	Not Specified	CA-WATSON-2012-17397	Lam J, Matlow JN, Ross CJD, Hayden MR, Carleton BC, Madadi P. Maternal Codeine Therapy and the Risk of Adverse Neonatal Outcomes: The Devil is in the Details. Therapeutic Drug Monitoring. 2012;34 (4):378-80	-
55	8704828	Acetaminophen And Codeine	Acetaminophen\Codeine Phosphate	N:Nervous system	Maternal Exposure During Breast Feeding	Sedation;Drug Screen Positive;Breast Feeding;Respiratory Arrest	Serious	Life Threatening;Hospitalized	Male	-	03-AUG-2012	Expedited	2 DAY	Not Specified	Janssen	Healthcare Professional	Health Professional	-	31-JUL-2012	03-AUG-2012	CA	Not Specified	CA-JNJFOC-20120801250	Lam J, Matlow JN, Ross CJ, Gomes T, Hayden MR, Carleton BC, et al. Postpartum Maternal Codeine Therapy and the Risk of Adverse Neonatal Outcomes: The Devil is in the Details. Clinical Toxicology Therapeutic Drug Monitoring Aug-2012;34/4:390-395.	-
56	8811294	-	Acetaminophen\Codeine Phosphate	N:Nervous system	Product Used For Unknown Indication	Exposure Via Breast Milk;Depressed Level Of Consciousness	Serious	Other Outcomes	Male	-	06-APR-2015	Expedited	3 DAY	Not Specified	Ranbaxy	Healthcare Professional	Not Specified	-	23-MAR-2015	27-SEP-2012	CA	Not Specified	CA-RANBAXY-2012US-60401	Lam J, Matlow JN, Ross CJD, Hayden MR, Carleton BC, Madadi P. Postpartum maternal codeine therapy and the risk of adverse neonatal outcomes: The devil is in the details. Ther Drug Monit. 2012;Aug;34(4):378-80	-
57	8833984	Acetaminophen And Codeine	Acetaminophen\Codeine Phosphate	N:Nervous system	Maternal Exposure During Breast Feeding	Hypersomnia;Exposure Via Breast Milk;Poor Feeding Infant;Depressed Level Of Consciousness	Serious	Hospitalized;Other Outcomes	Male	-	10-OCT-2012	Expedited	3 DAY	2.9 KG	Watson	Healthcare Professional	Not Specified	-	25-SEP-2012	10-OCT-2012	CA	Not Specified	CA-WATSON-2012-17396	Lam J, Matlow JN, Ross CJD, Hayden MR, Carleton BC, Madadi P. Maternal Codeine Therapy and the Risk of Adverse Neonatal Outcomes: The Devil is in the Details. Therapeutic Drug Monitoring. 2012;34 (4):378-80	-
58	8704827	Acetaminophen And Codeine	Acetaminophen\Codeine Phosphate	N:Nervous system	Maternal Exposure During Breast Feeding	Breast Feeding;Depressed Level Of Consciousness;Loss Of Consciousness;Somnolence	Serious	Hospitalized;Life Threatening	Male	-	03-AUG-2012	Expedited	3 DAY	3.7 KG	Janssen	Healthcare Professional	Health Professional	-	31-JUL-2012	03-AUG-2012	CA	Not Specified	CA-JNJFOC-20120801249	Juurlink DN, Gomes T, Guttman A, Hellings C, Sivilotti M, Harvey M, et al. Postpartum Maternal Codeine Therapy and the Risk of Adverse Neonatal Outcomes: The devil is in the Details. Clin Toxicol 2012;34:390-395.	-
59	7724477	Acetaminophen And Codeine	Acetaminophen\Codeine Phosphate	N:Nervous system	Episiotomy	Selective Eating Disorder;Maternal Exposure During Breast Feeding;Feeling Cold;Muscle Twitching;Malaise;Somnolence;Lethargy	Serious	Life Threatening	Male	30-OCT-2010	02-NOV-2010	Direct	3 DAY	5 LB=2.26796 kg	-	Not Specified	Not Specified	-	-	02-NOV-2010	Not Specified	Not Specified	-	-	-
60	8811518	-	Acetaminophen\Codeine Phosphate	N:Nervous system	Afterbirth Pain	Somnolence;Exposure Via Breast Milk;Depressed Level Of Consciousness	Serious	Other Outcomes	Not Specified	-	06-APR-2015	Expedited	4 DAY	Not Specified	Ranbaxy	Healthcare Professional	Not Specified	-	23-MAR-2015	27-SEP-2012	CA	Not Specified	CA-RANBAXY-2012US-60403	-	-
61	8833976	Acetaminophen And Codeine	Acetaminophen\Codeine Phosphate	N:Nervous system	Maternal Exposure During Breast Feeding	Depressed Level Of Consciousness;Exposure Via Breast Milk;Somnolence	Serious	Other Outcomes	Not Specified	-	10-OCT-2012	Expedited	4 DAY	2.9 KG	Watson	Healthcare Professional	Not Specified	-	25-SEP-2012	10-OCT-2012	CA	Not Specified	CA-WATSON-2012-17398	Lam J, Matlow JN, Ross CJD, Hayden MR, Carleton BC, Madadi P. Maternal Codeine Therapy and the Risk of Adverse Neonatal Outcomes: The Devil is in the Details. Therapeutic Drug Monitoring. 2012;34 (4):378-80	-
62	8714573	Acetaminophen And Codeine	Acetaminophen\Codeine Phosphate	N:Nervous system	Maternal Exposure During Breast Feeding	Somnolence;Breast Feeding	Serious	Other Outcomes	Not Specified	-	09-AUG-2012	Expedited	4 DAY	Not Specified	Janssen	Healthcare Professional	Health Professional	-	31-JUL-2012	09-AUG-2012	CA	Not Specified	CA-JNJFOC-20120801251	Juurlink DN, Gomes T, Guttman A, Heellings C, Sivilotti M, Harvey M, et al. Postpartum Maternal Codeine Therapy and the Risk of Adverse Neonatal Outcomes: The Devil is in the Details. Clinical Toxicol. Aug-2012;34:390-395. Lam J, Matlow JN, Ross CJ, Hayden MR, Carleton BC. Postpartum Maternal Codeine Therapy and the Risk of Adverse Neonatal Outcomes: The Devil is in the Details. Therapeutic Drug …	-
63	8811289	-	Acetaminophen\Codeine Phosphate	N:Nervous system	Back Pain	Lethargy;Depressed Level Of Consciousness;Exposure Via Breast Milk	Serious	Hospitalized	Male	-	06-APR-2015	Expedited	7 DAY	Not Specified	Ranbaxy	Healthcare Professional	Not Specified	-	23-MAR-2015	27-SEP-2012	CA	Not Specified	CA-RANBAXY-2012US-60404	-	-
64	8811286	-	Acetaminophen\Codeine Phosphate	N:Nervous system	Product Used For Unknown Indication	Lethargy;Miosis;Exposure Via Breast Milk	Serious	Other Outcomes	Not Specified	-	06-APR-2015	Expedited	7 DAY	Not Specified	Ranbaxy	Healthcare Professional	Not Specified	-	23-MAR-2015	27-SEP-2012	CA	Not Specified	CA-RANBAXY-2012US-60400	Lam J, Matlow JN, Ross CJD, Hayden MR, Carleton BC, Madadi P. Postpartum maternal codeine therapy and the risk of adverse neonatal outcomes: The devil is in the details. Ther Drug Monit. 2012;Aug;34(4):378-80	-
65	8833982	Acetaminophen And Codeine	Acetaminophen\Codeine Phosphate	N:Nervous system	Maternal Exposure During Breast Feeding	Miosis;Lethargy;Exposure Via Breast Milk	Serious	Other Outcomes;Hospitalized	Not Specified	-	10-OCT-2012	Expedited	7 DAY	Not Specified	Watson	Healthcare Professional	Not Specified	-	25-SEP-2012	10-OCT-2012	CA	Not Specified	CA-WATSON-2012-17395	Lam J, Matlow JN, Ross CJD, Hayden MR, Carleton BC, Madadi P. Maternal Codeine Therapy and the Risk of Adverse Neonatal Outcomes: The Devil is in the Details. Therapeutic Drug Monitoring. 2012;34 (4):378-80	-
66	8833979	Acetaminophen And Codeine	Acetaminophen\Codeine Phosphate	N:Nervous system	Maternal Exposure During Breast Feeding	Lethargy;Exposure Via Breast Milk;Depressed Level Of Consciousness	Serious	Hospitalized;Other Outcomes	Male	-	10-OCT-2012	Expedited	7 DAY	2.9 KG	Watson	Healthcare Professional	Not Specified	-	25-SEP-2012	10-OCT-2012	CA	Not Specified	CA-WATSON-2012-17399	Lam J, Matlow JN, Ross CJD, Hayden MR, Carleton BC, Madadi P. Maternal Codeine Therapy and the Risk of Adverse Neonatal Outcomes: The Devil is in the Details. Therapeutic Drug Monitoring. 2012;34 (4):378-80	-
67	8715592	Acetaminophen And Codeine	Acetaminophen\Codeine Phosphate	N:Nervous system	Maternal Exposure During Breast Feeding	Breast Feeding;Depressed Level Of Consciousness;Lethargy	Serious	Other Outcomes;Hospitalized	Male	-	09-AUG-2012	Expedited	7 DAY	Not Specified	Janssen	Healthcare Professional	Health Professional	-	31-JUL-2012	09-AUG-2012	CA	Not Specified	CA-JNJFOC-20120801252	Juurlink DN, Gomes T, Guttman A, Heellings C, Sivilotti M, Harvey M, et al. Postpartum maternal codeine therapy and the risk of adverse neonatal outcomes: The devil is in the details. Clin Toxicol Aug-2012;34:390-395. Lam J, Matlow JN, Ross CJ, Hayden MR, Carleton BC. Postpartum Maternal Codeine Therapy and the Risk of Adverse Neonatal Outcomes: The Devil is in the Details. Therapeutic Drug Monit…	-
68	8708136	Tylenol With Codeine	Acetaminophen\Codeine Phosphate	N:Nervous system	Maternal Exposure During Breast Feeding	Miosis;Breast Feeding;Lethargy	Serious	Life Threatening	Not Specified	-	06-AUG-2012	Expedited	7 DAY	Not Specified	Janssen	Healthcare Professional	Health Professional	-	31-JUL-2012	06-AUG-2012	CA	Not Specified	CA-JNJFOC-20120801248	Juurlink DN, Gomes T, Guttman A, Heelings C, Sivilotti M, Harvey M, et al. Postpartum maternal codeine therapy and the risk of adverse neonatal outcomes: the devil is in the details. Clinical Toxicology Therapeutic Drug Monitoring Aug-2012;34/4:379.	-
69	6718150	-	Acetaminophen\Codeine Phosphate	N:Nervous system	Episiotomy	Cyanosis Neonatal;Lethargy;Maternal Exposure During Breast Feeding;Neonatal Disorder;Selective Eating Disorder;Drug Level Increased	Serious	Died	Not Specified	-	22-JUL-2008	Expedited	7 DAY	Not Specified	Valeant	Not Specified	Health Professional ,Literature	-	08-JUL-2008	22-JUL-2008	Not Specified	Not Specified	2008VX001438	-	-
70	14950510	Acetaminophen And Codeine	Acetaminophen\Codeine Phosphate	N:Nervous system	Product Used For Unknown Indication	Poor Feeding Infant;Unresponsive To Stimuli;Exposure Via Breast Milk;Lethargy	Serious	Hospitalized	Not Specified	-	30-MAY-2018	Expedited	8 DAY	Not Specified	Mallinckrodt	Healthcare Professional	Not Specified	Docusate	15-MAY-2018	30-MAY-2018	US	Not Specified	US-MALLINCKRODT-T201802119	Patil AS, Sheng J, Dotters-Katz SK, Schmoll MS, Onslow M, Pierson RC. Fundamentals of clinical pharmacology with application for pregnant women. Journal of Midwifery & Womens Health. 2017;62:298-307	-
71	14536923	Abilify;Levothyroxine;Acetaminophen And Codeine	Acetaminophen\Codeine Phosphate;.Alpha.-Tocopherol Acetate, D-;Folic Acid;Lamotrigine;Levothyroxine\Levothyroxine Sodium;Aripiprazole;Sertraline Hydrochloride;Docusate;Aripiprazole;Naproxen	N:Nervous system	Bipolar Disorder;Product Used For Unknown Indication	Lethargy;Pallor;Blood Glucose Increased;Skin Discolouration;Irritability;Disseminated Intravascular Coagulation;Necrosis;Partial Seizures With Secondary Generalisation;Petechiae;Foetal Exposure During Pregnancy;Hypernatraemia;Skin Turgor Decreased;Hypovolaemic Shock;Acidosis;Acute Kidney Injury;Exposure Via Breast Milk;Hypokinesia;Peripheral Artery Thrombosis;Alanine Aminotransferase Increased;Hy…	Serious	Disabled;Other Outcomes;Hospitalized;Life Threatening	Male	-	15-APR-2019	Expedited	12 DAY	3 KG	Otsuka	Healthcare Professional	Not Specified	Vitamins	01-APR-2019	15-FEB-2018	CA	Not Specified	CA-OTSUKA-2017_016603	Morin C, Chevalier I. Severe Hypernatremic Dehydration and Lower Limb Gangrene in an Infant Exposed to Lamotrigine, Aripiprazole, and Sertraline in Breast Milk. Breastfeed Med.. 2017;12 (6):377-80	-
72	13164092	Tylenol With Codeine	Acetaminophen\Codeine Phosphate;Acetaminophen;Ibuprofen;Oxycodone Hydrochloride	N:Nervous system	Afterbirth Pain;Cough	Respiratory Arrest;Lethargy;Exposure Via Breast Milk	Serious	Hospitalized;Life Threatening	Female	-	14-DEC-2018	Expedited	8 DAY	2 KG	Purdue	Consumer	Not Specified	-	05-DEC-2018	30-JAN-2017	CA	Not Specified	CA-PURDUE PHARMA-CAN-2017-0007359	-	-
73	13958154	Levothyroxine;Sertraline;Acetaminophen And Codeine	Acetaminophen\Codeine Phosphate;Docusate Sodium;Naproxen;Aripiprazole;Folic Acid;Sertraline Hydrochloride;Vitamins;Levothyroxine\Levothyroxine Sodium;Lamotrigine	N:Nervous system	Foetal Exposure During Pregnancy;Maternal Exposure During Breast Feeding	Foetal Exposure During Pregnancy;Mucosal Disorder;Hypovolaemic Shock;Pallor;Exposure Via Breast Milk;Hypokinesia;Necrosis;Acute Kidney Injury;Gangrene Neonatal;Skin Turgor Decreased;Acidosis;Weight Decrease Neonatal;Peripheral Artery Thrombosis;Hypernatraemia;Skin Discolouration;Disseminated Intravascular Coagulation;Moaning	Serious	Hospitalized;Other Outcomes;Life Threatening	Male	-	12-SEP-2017	Expedited	12 DAY	3.9 KG	Sandoz	Healthcare Professional	Not Specified	-	05-SEP-2017	12-SEP-2017	CA	Not Specified	PHHY2017CA132358	Morin C, Chevalier I.. Severe Hypernatremic Dehydration and Lower Limb Gangrene in an Infant Exposed to Lamotrigine, Aripiprazole, and Sertraline in breast milk. BREASTFEEDING MEDICINE. 2017;12(6):377-80	-
74	8715775	Oxycodone;Acetaminophen And Codeine	Acetaminophen\Codeine Phosphate;Oxycodone\Oxycodone Hydrochloride;Acetaminophen;Ibuprofen	N:Nervous system	Afterbirth Pain;Cough;Pain	Exposure Via Breast Milk;Lethargy;Respiratory Arrest;Hypersomnia	Serious	Other Outcomes;Hospitalized;Life Threatening	Female	-	23-JUN-2016	Expedited	39 WEEK	2.9 KG	Pfizer	Healthcare Professional	Not Specified	-	14-JUN-2016	09-AUG-2012	CA	Not Specified	CA-PFIZER INC-2012190760	Lam, Jessica. Postpartum maternal codeine therapy and the risk of adverse neonatal outcomes: The devil is in the details. Therapeutic Drug Monitoring. 2012;34(4):378-380	-
75	9444054	-	Acetaminophen\Hydrocodone	N:Nervous system	Procedural Pain	Skin Discolouration;Unresponsive To Stimuli;Exposure Via Breast Milk	Serious	Life Threatening	Male	31-JUL-2013	06-AUG-2013	Direct	5 DAY	7.3 LB=3.31122 kg	-	Consumer	Consumer	-	-	06-AUG-2013	Not Specified	Y	-	-	-
76	10586730	-	Acetaminophen\Hydrocodone Bitartrate	N:Nervous system	Breast Feeding;Procedural Pain	Exposure Via Breast Milk;Somnolence;Poor Feeding Infant;Crying;Gastrointestinal Disorder	Serious	Hospitalized;Other Outcomes;Life Threatening	Male	22-OCT-2014	14-NOV-2014	Direct	1 WEEK	3.4 KG	-	Healthcare Professional	Health Professional	-	-	14-NOV-2014	Not Specified	Not Specified	-	-	-
77	6391782	Vicodin	Acetaminophen\Hydrocodone Bitartrate	N:Nervous system	Caesarean Section	Respiratory Distress;Neonatal Respiratory Arrest;Maternal Exposure During Breast Feeding;Lethargy;Maternal Drugs Affecting Foetus	Non-Serious	Non-Serious	Female	12-JUL-2004	21-AUG-2007	Direct	6 DAY	10 LB=4.53592 kg	-	Not Specified	Not Specified	-	-	21-AUG-2007	Not Specified	Not Specified	-	-	-
78	13403346	Suboxone;Fioricet;Norco	Acetaminophen\Hydrocodone Bitartrate;Acetaminophen\Butalbital\Caffeine;Buprenorphine Hydrochloride\Naloxone Hydrochloride;Nicotine;Vitamins	N:Nervous system	Drug Use Disorder;Headache;Product Used For Unknown Indication	Jaundice Neonatal;Exposure Via Breast Milk;Low Birth Weight Baby;Foetal Exposure During Pregnancy;Neonatal Respiratory Distress;Premature Baby	Serious	Other Outcomes;Hospitalized	Female	01-SEP-2016	21-AUG-2017	Expedited	0 YR	.91 KG	Indivior	Healthcare Professional	Not Specified	-	14-AUG-2017	04-APR-2017	US	Not Specified	US-INDIVIOR LIMITED-INDV-100149-2017	-	-
79	9163763	Suboxone;Oxycontin;Klonopin;Subutex;Lortab	Acetaminophen\Hydrocodone Bitartrate;Buprenorphine Hydrochloride;Clonazepam;Oxycodone Hydrochloride;Buprenorphine Hydrochloride\Naloxone Hydrochloride	N:Nervous system	Product Used For Unknown Indication	Exposure Via Breast Milk;Foetal Exposure During Pregnancy;Jaundice Neonatal	Serious	Other Outcomes	Male	JUL-2011	05-DEC-2012	Expedited	0 YR	Not Specified	Reckitt Benckiser	Healthcare Professional	Not Specified	-	26-NOV-2012	05-DEC-2012	US	Not Specified	US-RB-030378-11	-	-
80	5957706	Vicodin	Acetaminophen\Hydrocodone Bitartrate;Methadone Hydrochloride	N:Nervous system	-	Drug Screen Positive;Rhinorrhoea;Depressed Level Of Consciousness;Cough;Maternal Exposure During Breast Feeding;Irritability;Apnoea;Respiratory Depression;Cyanosis	Serious	Life Threatening;Hospitalized	Female	-	29-DEC-2005	Expedited	5 MTH	3.8 KG	Roxane	Not Specified	Literature	-	13-DEC-2005	29-DEC-2005	Not Specified	Not Specified	2005-DE-05462GD	-	-
81	21385286	Methadone;Hydrocodone Bitartrate And Acetaminophen	Acetaminophen\Hydrocodone Bitartrate;Methadone Hydrochloride	N:Nervous system	Migraine	Cyanosis;Exposure Via Breast Milk	Serious	Other Outcomes;Hospitalized	Not Specified	-	28-SEP-2022	Expedited	5 WEEK	Not Specified	Alvogen	Healthcare Professional	Not Specified	-	26-SEP-2022	28-SEP-2022	US	Not Specified	US-ALVOGEN-2022-ALVOGEN-120948	Drugs and Lactation Database (LactMed) (Internet). Bethesda (MD): National Library of Medicine (US); 2006-. Hydrocodone. 2022 Sep 19. PMID: 30000284.	-
82	5967133	Methadose;Vicodin	Acetaminophen\Hydrocodone Bitartrate;Methadone Hydrochloride	N:Nervous system	-	Cyanosis;Apnoea;Maternal Exposure During Breast Feeding;Rhinorrhoea;Irritability;Cough	Serious	Hospitalized;Life Threatening;Required Intervention	Female	AUG-2005	17-JAN-2006	Expedited	5 WEEK	3.8 KG	Mallinckrodt	Healthcare Professional	Health Professional ,Literature	-	09-JAN-2006	17-JAN-2006	Not Specified	Not Specified	MK200601-0097-1	-	-
83	11793928	Herbal Nos;Childrens Tylenol;Xanax;Vicodin	Acetaminophen\Hydrocodone Bitartrate;Methamphetamine;Morphine;Alprazolam;Acetaminophen;Herbals	N:Nervous system	Product Used For Unknown Indication;Sleep Disorder Therapy	Death;Exposure Via Breast Milk	Serious	Died	Male	-	02-DEC-2015	Expedited	22 MTH	Not Specified	Johnson And Johnson	Consumer	Not Specified	-	23-NOV-2015	02-DEC-2015	US	Not Specified	US-JNJFOC-20151124060	-	-
84	8510355	-	Acetaminophen\Hydrocodone;Carisoprodol;Oxycodone Hydrochloride	N:Nervous system	-	Maternal Exposure During Breast Feeding;Cardiac Arrest;Drug Level Above Therapeutic	Serious	Died	Male	-	09-APR-2012	Expedited	10 MTH	Not Specified	Actavis Totowa	Healthcare Professional	Health Professional ,Literature	-	26-MAR-2012	09-APR-2012	Not Specified	Not Specified	2012MA003984	-	-
85	18132429	-	Acetaminophen\Hydrocodone;Methadone Hydrochloride	N:Nervous system	Product Used For Unknown Indication	Exposure Via Breast Milk;Respiratory Rate Decreased;Overdose;Somnolence;Cyanosis;Miosis;Unresponsive To Stimuli	Serious	Other Outcomes	Not Specified	-	11-AUG-2020	Expedited	13 MTH	Not Specified	Alkem	Healthcare Professional	Not Specified	-	27-JUL-2020	11-AUG-2020	US	Not Specified	US-ALKEM LABORATORIES LIMITED-US-ALKEM-2020-04463	West PL, Mckeown NJ, Hendrickson RG.. Methadone overdose in a breast-feeding toddler. Clin Toxicol (Phila). 2009;47:721	-
86	21241229	-	Acetaminophen\Oxycodone Hydrochloride	N:Nervous system	Product Used For Unknown Indication	Product Use Issue;Exposure Via Breast Milk;Cyanosis	Serious	Hospitalized;Life Threatening	Male	-	23-AUG-2022	Expedited	14 DAY	Not Specified	Kvk-Tech	Healthcare Professional	Not Specified	-	12-AUG-2022	23-AUG-2022	US	Not Specified	US-KVK-TECH, INC-20220800063	Gillian A Beauchamp. Exposures Through Breast Milk: An Analysis of Exposure and Information Calls to U.S. Poison Centers, 2001 2017. Breastfeed Med. 2019;14(7):508-512	-
87	17114089	-	Acetaminophen\Oxycodone Hydrochloride	N:Nervous system	Product Used For Unknown Indication	Exposure Via Breast Milk;Cyanosis Neonatal	Serious	Other Outcomes	Male	-	05-DEC-2019	Expedited	14 DAY	Not Specified	Mallinckrodt	Healthcare Professional	Not Specified	-	25-NOV-2019	05-DEC-2019	US	Not Specified	US-MALLINCKRODT-T201907842	Beauchamp GA, Hendrickson RG, Horowitz BZ, Spyker DA. Exposures through breast milk: an analysis of exposure and information calls to U.S. Poison Centers, 2001-2017. Breastfeeding Medicine. 2019;14(7):508-12	-
88	16993427	-	Acetaminophen\Oxycodone Hydrochloride	N:Nervous system	Product Used For Unknown Indication	Exposure Via Breast Milk;Cyanosis	Serious	Other Outcomes	Male	-	05-NOV-2019	Expedited	14 DAY	Not Specified	Nesher	Healthcare Professional	Not Specified	-	21-OCT-2019	05-NOV-2019	US	Not Specified	US-ZYDUS-042791	Beauchamp GA, Hendrickson RG, Horowitz BZ, Spyker DA. Exposures Through Breast Milk: An Analysis of Exposure and Information Calls to U.S. Poison Centers, 2001-2017. Breastfeed-Med 2019;14(7):508-512.	-
89	6425946	Oxycodone And Acetaminophen	Acetaminophen\Oxycodone Hydrochloride	N:Nervous system	Pain	Medication Error;Heart Rate Decreased;Lethargy;Maternal Exposure During Breast Feeding;Unresponsive To Stimuli;Neonatal Respiratory Distress Syndrome;Hypotonia Neonatal	Serious	Life Threatening;Disabled	Male	22-AUG-2005	18-SEP-2007	Direct	4 DAY	8.4 LB=3.81018 kg	-	Healthcare Professional	Health Professional	-	-	18-SEP-2007	Not Specified	Not Specified	-	-	-
90	16993346	-	Acetaminophen\Oxycodone Hydrochloride;Cyclobenzaprine	N:Nervous system	Product Used For Unknown Indication	Hypotension;Respiratory Arrest;Exposure Via Breast Milk;Bradycardia	Serious	Hospitalized;Other Outcomes	Male	-	05-NOV-2019	Expedited	16 DAY	Not Specified	Nesher	Healthcare Professional	Not Specified	-	21-OCT-2019	05-NOV-2019	US	Not Specified	US-ZYDUS-042790	Beauchamp GA, Hendrickson RG, Horowitz BZ, Spyker DA. Exposures through breast milk: an analysis of exposure and information calls to U.S. poison centers, 2001-2017. Breastfeed Med 2019;14(7):508-512.	-
91	21241230	-	Acetaminophen\Oxycodone Hydrochloride;Cyclobenzaprine Hydrochloride	N:Nervous system	Product Used For Unknown Indication	Respiratory Arrest;Hypotension;Exposure Via Breast Milk;Product Use Issue;Bradycardia	Serious	Hospitalized	Male	-	23-AUG-2022	Expedited	16 DAY	Not Specified	Kvk-Tech	Healthcare Professional	Not Specified	-	12-AUG-2022	23-AUG-2022	US	Not Specified	US-KVK-TECH, INC-20220800062	Gillian A Beauchamp. Exposures Through Breast Milk: An Analysis of Exposure and Information Calls to U.S. Poison Centers, 2001 2017. Breastfeed Med. 2019;14(7):508-512	-
92	15622531	-	Acetaminophen\Oxycodone Hydrochloride;Cyclobenzaprine Hydrochloride	N:Nervous system	-	Exposure Via Breast Milk;Respiratory Arrest;Bradycardia;Hypotension	Serious	Hospitalized;Life Threatening;Other Outcomes	Male	-	15-NOV-2018	Expedited	16 DAY	Not Specified	Prinston Pharmaceutical	Healthcare Professional	Not Specified	-	05-NOV-2018	15-NOV-2018	US	Not Specified	US-PRINSTON PHARMACEUTICAL INC.-2018PRN01583	Beauchamp G, Hendrickson R, Horowitz B, Spyker D. Exposures through breastmilk: an analysis of exposure and information calls to US Poison Centers, 20012017. Clin Toxicol. 2018;56(10):933-934	-
93	6580481	Oxycontin;Percocet	Acetaminophen\Oxycodone Hydrochloride;Oxycodone Hydrochloride	N:Nervous system	Maternal Exposure During Breast Feeding	Maternal Exposure During Breast Feeding;Drug Dependence;Somnolence	Serious	Other Outcomes	Male	-	12-DEC-2007	Non-Expedited	1 YR	Not Specified	Purdue	Consumer	Other,Consumer	-	31-AUG-2007	12-DEC-2007	Not Specified	Not Specified	USA-2007-0029040	-	-
94	6579550	Oxycontin;Percocet	Acetaminophen\Oxycodone Hydrochloride;Oxycodone Hydrochloride	N:Nervous system	Maternal Exposure During Breast Feeding	Drug Dependence;Maternal Exposure During Breast Feeding;Somnolence	Serious	Other Outcomes	Male	-	12-DEC-2007	Non-Expedited	1 YR	Not Specified	Purdue	Consumer	Other,Consumer	-	29-AUG-2007	12-DEC-2007	Not Specified	Not Specified	USA-2007-0028981	-	-
95	18132428	Percocet	Acetaminophen\Oxycodone Hydrochloride;Oxycodone Hydrochloride	N:Nervous system	Product Used For Unknown Indication	Miosis;Exposure Via Breast Milk;Lethargy;Weight Decrease Neonatal;Infant Sedation;Poor Feeding Infant;Toxicity To Various Agents;Poor Sucking Reflex;Hypothermia	Serious	Other Outcomes	Male	-	01-SEP-2020	Expedited	4 DAY	Not Specified	Alkem	Healthcare Professional	Not Specified	-	17-AUG-2020	11-AUG-2020	US	Not Specified	US-ALKEM LABORATORIES LIMITED-US-ALKEM-2020-04453	Timm NL. Maternal use of oxycodone resulting in opioid intoxication in her breastfed neonate. J Pediatr. 2013;162(2):421-2	-
96	18946164	-	Acetaminophen\Tramadol	N:Nervous system	Pain	Exposure Via Breast Milk;Neonatal Respiratory Depression	Serious	Life Threatening;Other Outcomes	Male	-	26-FEB-2021	Expedited	1 MTH	Not Specified	Johnson And Johnson	Healthcare Professional	Not Specified	-	22-FEB-2021	26-FEB-2021	CA	Not Specified	CA-JNJFOC-20210241263	-	-
97	13106754	-	Acetaminophen\Tramadol	N:Nervous system	-	Exposure Via Breast Milk;Hypotonia;Somnolence	Serious	Other Outcomes	Male	18-NOV-2016	11-JAN-2017	Expedited	3 MTH	5.5 KG	Teva	Healthcare Professional	Not Specified	-	30-DEC-2016	11-JAN-2017	FR	Not Specified	FR-TEVA-726421ROM	-	-
98	6663422	Ultracet	Acetaminophen\Tramadol Hydrochloride	N:Nervous system	Maternal Exposure During Breast Feeding	Hypersensitivity;Maternal Exposure During Breast Feeding	Serious	Other Outcomes	Female	02-JUN-2008	12-JUN-2008	Expedited	1 YR	10 KG	Ortho	Consumer	Not Specified	-	04-JUN-2008	12-JUN-2008	BR	Not Specified	BR-JNJFOC-20080601248	-	-
99	16541958	-	Acyclovir	J:Antiinfectives for systemic use	Genital Herpes	Regurgitation;Malaise;Crying;Exposure Via Breast Milk;Dyspnoea;Vomiting;Wheezing	Serious	Other Outcomes	Male	26-JUN-2019	31-JUL-2019	Expedited	7 WEEK	Not Specified	Mylan	Consumer	Not Specified	-	28-JUN-2019	08-JUL-2019	FR	Not Specified	FR-MYLANLABS-2019M1063272	-	-
100	16612110	-	Acyclovir	J:Antiinfectives for systemic use	Product Used For Unknown Indication	Malaise;Vomiting;Regurgitation;Dyspnoea;Wheezing;Exposure Via Breast Milk;Crying	Serious	Other Outcomes	Male	26-JUN-2019	22-JUL-2019	Expedited	7 WEEK	Not Specified	Sandoz	Consumer	Not Specified	-	15-JUL-2019	22-JUL-2019	FR	Not Specified	PHHY2019FR165459	-	-
101	16560103	-	Acyclovir	J:Antiinfectives for systemic use	Product Used For Unknown Indication	Crying;Malaise;Regurgitation;Wheezing;Exposure Via Breast Milk;Vomiting;Dyspnoea	Serious	Other Outcomes	Male	26-JUN-2019	11-JUL-2019	Expedited	7 WEEK	Not Specified	Glaxosmithkline	Consumer	Not Specified	-	28-JUN-2019	11-JUL-2019	FR	Not Specified	FR-GLAXOSMITHKLINE-FR2019GSK123082	-	-
102	14432858	-	Acyclovir	J:Antiinfectives for systemic use	Foetal Exposure During Pregnancy	Crohn's Disease;Faecal Calprotectin Increased;Haematochezia;Intestinal Haemorrhage;Diarrhoea;Inflammatory Marker Increased;Milk Allergy;Foetal Exposure During Pregnancy;Mucosal Haemorrhage;Exposure Via Breast Milk	Serious	Hospitalized	Male	07-NOV-2017	01-NOV-2018	Expedited	8 DAY	3.31 KG	Sandoz	Healthcare Professional	Not Specified	Levothyroxine Sodium	26-OCT-2018	24-JAN-2018	DE	Not Specified	PHHY2018DE009470	-	-
103	19265638	Humira	Adalimumab	L:Antineoplastic and immunomodulating agents	Maternal Exposure Timing Unspecified	Foetal Heart Rate Decreased;Foetal Exposure During Pregnancy;Exposure Via Breast Milk	Serious	Other Outcomes	Female	14-MAR-2021	17-MAY-2021	Expedited	0 DAY	Not Specified	Abbvie	Consumer	Not Specified	-	10-MAY-2021	17-MAY-2021	US	Not Specified	US-ABBVIE-21K-163-3900049-00	-	-
104	18948877	Humira	Adalimumab	L:Antineoplastic and immunomodulating agents	Maternal Exposure Timing Unspecified	Respiratory Distress;Foetal Exposure During Pregnancy;Premature Baby;Exposure Via Breast Milk	Serious	Hospitalized	Female	28-JAN-2021	27-FEB-2021	Expedited	0 DAY	Not Specified	Abbvie	Consumer	Not Specified	-	23-FEB-2021	27-FEB-2021	US	Not Specified	US-ABBVIE-21K-163-3786791-00	-	-
105	18828771	Humira	Adalimumab	L:Antineoplastic and immunomodulating agents	Maternal Exposure Timing Unspecified	Exposure Via Breast Milk;Blood Glucose Decreased;Foetal Exposure During Pregnancy	Non-Serious	Non-Serious	Female	18-AUG-2020	01-FEB-2021	Non-Expedited	0 DAY	3.67 KG	Abbvie	Consumer	Not Specified	-	24-AUG-2020	01-FEB-2021	US	Not Specified	US-ABBVIE-20K-163-3541632-00	-	-
106	18089153	Humira	Adalimumab	L:Antineoplastic and immunomodulating agents	Maternal Exposure Timing Unspecified	Blood Glucose Decreased;Exposure Via Breast Milk;Foetal Exposure During Pregnancy	Serious	Hospitalized	Male	01-DEC-2019	05-AUG-2020	Expedited	0 DAY	Not Specified	Abbvie	Consumer	Not Specified	-	31-JUL-2020	30-JUL-2020	US	Not Specified	US-ABBVIE-20K-163-3498739-00	-	-
107	17620597	Humira	Adalimumab	L:Antineoplastic and immunomodulating agents	Maternal Exposure Timing Unspecified	Respiratory Rate Increased;Exposure Via Breast Milk;Foetal Exposure During Pregnancy	Serious	Hospitalized	Male	29-AUG-2019	03-APR-2020	Expedited	0 DAY	Not Specified	Abbvie	Consumer	Not Specified	-	30-MAR-2020	03-APR-2020	US	Not Specified	US-ABBVIE-20K-163-3347580-00	-	-
108	17173817	Humira	Adalimumab	L:Antineoplastic and immunomodulating agents	Maternal Exposure Timing Unspecified	Foetal Exposure During Pregnancy;Low Birth Weight Baby;Premature Baby;Exposure Via Breast Milk	Serious	Other Outcomes;Hospitalized	Not Specified	29-NOV-2019	03-JAN-2020	Expedited	0 DAY	1.61 KG	Abbvie	Consumer	Not Specified	-	30-DEC-2019	18-DEC-2019	UY	Not Specified	UY-ABBVIE-19K-168-3196453-00	-	-
109	14456545	Humira	Adalimumab	L:Antineoplastic and immunomodulating agents	Maternal Exposure Timing Unspecified	Gastrooesophageal Reflux Disease;Foetal Exposure During Pregnancy;Chordee;Hypospadias;Exposure Via Breast Milk	Serious	Congenital Anomaly;Other Outcomes	Male	27-OCT-2017	11-DEC-2019	Expedited	0 DAY	Not Specified	Abbvie	Consumer	Not Specified	-	05-DEC-2019	30-JAN-2018	US	Not Specified	US-ABBVIE-18K-163-2239462-00	-	-
110	17056983	Humira	Adalimumab	L:Antineoplastic and immunomodulating agents	Acne;Contraception;Maternal Exposure Timing Unspecified	Hypospadias;Foetal Exposure During Pregnancy;Exposure Via Breast Milk	Serious	Congenital Anomaly	Male	29-DEC-2018	21-NOV-2019	Expedited	0 DAY	4.22 KG	Abbvie	Consumer	Not Specified	Tretinoin;Ortho Tri Cyclen	10-OCT-2019	21-NOV-2019	US	Not Specified	US-ABBVIE-19K-163-2962525-00	-	-
111	16830243	Humira	Adalimumab	L:Antineoplastic and immunomodulating agents	Maternal Exposure Timing Unspecified	Foetal Exposure During Pregnancy;Premature Baby;Exposure Via Breast Milk;Pneumonia	Serious	Other Outcomes	Female	15-MAY-2019	20-SEP-2019	Expedited	0 DAY	Not Specified	Abbvie	Consumer	Not Specified	-	11-SEP-2019	20-SEP-2019	MX	Not Specified	MX-ABBVIE-19K-107-2929144-00	-	-
112	12137172	Humira	Adalimumab	L:Antineoplastic and immunomodulating agents	Exposure Via Body Fluid	Foetal Exposure During Pregnancy;Exposure Via Breast Milk;Paternal Drugs Affecting Foetus;Pulmonary Hypertension;Meconium Aspiration Syndrome;Oxygen Saturation Decreased	Serious	Hospitalized	Female	12-JAN-2016	09-SEP-2019	Expedited	0 DAY	2.6 KG	Abbvie	Consumer	Not Specified	-	03-SEP-2019	02-MAR-2016	US	Not Specified	US-ABBVIE-16P-163-1567949-00	-	-
113	16341948	Humira	Adalimumab	L:Antineoplastic and immunomodulating agents	Maternal Exposure Timing Unspecified	Pulmonary Malformation;Exposure Via Breast Milk;Foetal Exposure During Pregnancy	Serious	Hospitalized	Female	19-JUN-2018	22-MAY-2019	Expedited	0 DAY	10.22 KG	Abbvie	Consumer	Not Specified	-	15-MAY-2019	22-MAY-2019	US	Not Specified	US-ABBVIE-19K-163-2787183-00	-	-
114	16334991	Humira	Adalimumab	L:Antineoplastic and immunomodulating agents	Maternal Exposure Timing Unspecified	Pulmonary Malformation;Foetal Exposure During Pregnancy;Exposure Via Breast Milk	Serious	Hospitalized	Female	19-JUN-2018	20-MAY-2019	Expedited	0 DAY	10.22 KG	Abbvie	Consumer	Not Specified	-	15-MAY-2019	20-MAY-2019	US	Not Specified	US-ABBVIE-19K-163-2788157-00	-	-
115	15910690	Humira	Adalimumab	L:Antineoplastic and immunomodulating agents	Maternal Exposure Timing Unspecified	Skin Discolouration;Exposure Via Breast Milk;Foetal Exposure During Pregnancy	Non-Serious	Non-Serious	Female	31-AUG-2017	04-FEB-2019	Non-Expedited	0 DAY	7.72 KG	Abbvie	Consumer	Not Specified	-	20-APR-2018	04-FEB-2019	US	Not Specified	US-ABBVIE-18K-163-2331014-00	-	-
116	15909158	Humira	Adalimumab	L:Antineoplastic and immunomodulating agents	Maternal Exposure Timing Unspecified	Dyspnoea;Exposure Via Breast Milk;Foetal Exposure During Pregnancy	Non-Serious	Non-Serious	Female	15-MAY-2015	04-FEB-2019	Non-Expedited	0 DAY	Not Specified	Abbvie	Consumer	Not Specified	-	22-FEB-2018	04-FEB-2019	US	Not Specified	US-ABBVIE-18K-163-2267159-00	-	-
117	14633909	Humira	Adalimumab	L:Antineoplastic and immunomodulating agents	Maternal Exposure Timing Unspecified	Foetal Exposure During Pregnancy;Exposure Via Breast Milk;Blood Bilirubin Increased;Abo Incompatibility	Serious	Hospitalized	Female	27-NOV-2017	25-MAY-2018	Expedited	0 DAY	3.07 KG	Abbvie	Consumer	Not Specified	-	23-MAY-2018	14-MAR-2018	US	Not Specified	US-ABBVIE-18K-163-2286524-00	-	-
118	14720872	Humira	Adalimumab	L:Antineoplastic and immunomodulating agents	Maternal Exposure Timing Unspecified	Hypoxia;Exposure Via Breast Milk;Foetal Exposure During Pregnancy;Dyspnoea	Serious	Hospitalized	Female	19-FEB-2016	05-APR-2018	Expedited	0 DAY	Not Specified	Abbvie	Consumer	Not Specified	-	02-APR-2018	05-APR-2018	US	Not Specified	US-ABBVIE-18K-163-2309393-00	-	-
119	14657405	Humira	Adalimumab	L:Antineoplastic and immunomodulating agents	Maternal Exposure Timing Unspecified	Sickle Cell Trait;Congenital Central Nervous System Anomaly;Exposure Via Breast Milk;Foetal Exposure During Pregnancy;Breech Presentation;Pyrexia;Sepsis	Serious	Other Outcomes;Congenital Anomaly;Hospitalized	Male	04-JAN-2018	20-MAR-2018	Expedited	0 DAY	Not Specified	Abbvie	Consumer	Not Specified	Pitocin	14-MAR-2018	20-MAR-2018	US	Not Specified	US-ABBVIE-18K-163-2289102-00	-	-
120	14570264	Humira	Adalimumab	L:Antineoplastic and immunomodulating agents	Maternal Exposure Timing Unspecified	Foetal Exposure During Pregnancy;Foetal Heart Rate Deceleration Abnormality;Exposure Via Breast Milk;Umbilical Cord Around Neck;Body Temperature Decreased;Foetal Malposition	Serious	Other Outcomes	Female	24-JAN-2018	26-FEB-2018	Expedited	0 DAY	2.27 KG	Abbvie	Consumer	Not Specified	-	21-FEB-2018	26-FEB-2018	US	Not Specified	US-ABBVIE-18K-163-2267190-00	-	-
121	14554437	Humira	Adalimumab	L:Antineoplastic and immunomodulating agents	Maternal Exposure Timing Unspecified	Jaundice Neonatal;Foetal Exposure During Pregnancy;Exposure Via Breast Milk	Serious	Hospitalized	Female	01-NOV-2017	20-FEB-2018	Expedited	0 DAY	Not Specified	Abbvie	Consumer	Not Specified	-	15-FEB-2018	20-FEB-2018	US	Not Specified	US-ABBVIE-18K-163-2260912-00	-	-
122	14535464	Humira	Adalimumab	L:Antineoplastic and immunomodulating agents	Maternal Exposure Timing Unspecified	Foetal Exposure During Pregnancy;Foetal Heart Rate Decreased;Exposure Via Breast Milk;Umbilical Cord Around Neck	Serious	Other Outcomes	Male	27-FEB-2017	15-FEB-2018	Expedited	0 DAY	Not Specified	Abbvie	Consumer	Not Specified	-	13-FEB-2018	15-FEB-2018	US	Not Specified	US-ABBVIE-18K-163-2255981-00	-	-
123	14278825	Humira	Adalimumab	L:Antineoplastic and immunomodulating agents	Maternal Exposure Timing Unspecified	Premature Baby;Dysentery;Stridor;Exposure Via Breast Milk;Foetal Exposure During Pregnancy	Serious	Other Outcomes;Hospitalized	Male	06-NOV-2017	24-DEC-2017	Expedited	0 DAY	Not Specified	Abbvie	Consumer	Not Specified	-	18-DEC-2017	13-DEC-2017	US	Not Specified	US-ABBVIE-17K-163-2190475-00	-	-
124	14224444	Humira	Adalimumab	L:Antineoplastic and immunomodulating agents	Maternal Exposure Timing Unspecified	Foetal Exposure During Pregnancy;Foetal Heart Rate Deceleration Abnormality;Exposure Via Breast Milk	Serious	Other Outcomes	Male	16-JUN-2015	27-NOV-2017	Expedited	0 DAY	Not Specified	Abbvie	Healthcare Professional	Not Specified	-	21-NOV-2017	27-NOV-2017	US	Not Specified	US-ABBVIE-17K-163-2172157-00	-	-
125	14092507	Humira	Adalimumab	L:Antineoplastic and immunomodulating agents	Maternal Exposure Timing Unspecified	Foetal Exposure During Pregnancy;Amniotic Cavity Infection;Exposure Via Breast Milk;Foetal Heart Rate Decreased	Serious	Hospitalized	Male	01-OCT-2016	16-OCT-2017	Expedited	0 DAY	Not Specified	Abbvie	Consumer	Not Specified	-	09-OCT-2017	16-OCT-2017	US	Not Specified	US-ABBVIE-17K-163-2128338-00	-	-
126	14062512	Humira	Adalimumab	L:Antineoplastic and immunomodulating agents	Maternal Exposure Timing Unspecified	Blood Glucose Decreased;Premature Baby;Jaundice Neonatal;Exposure Via Breast Milk;Foetal Exposure During Pregnancy;Milk Allergy	Serious	Hospitalized	Female	19-OCT-2016	09-OCT-2017	Expedited	0 DAY	2.72 KG	Abbvie	Consumer	Not Specified	-	19-SEP-2017	09-OCT-2017	US	Not Specified	US-ABBVIE-17K-163-2111578-00	-	-
127	13929242	Humira	Adalimumab	L:Antineoplastic and immunomodulating agents	Maternal Exposure Timing Unspecified	Foetal Exposure During Pregnancy;Exposure Via Breast Milk;Breech Presentation	Serious	Other Outcomes	Female	07-JUN-2017	01-SEP-2017	Expedited	0 DAY	Not Specified	Abbvie	Consumer	Not Specified	-	25-AUG-2017	01-SEP-2017	US	Not Specified	US-ABBVIE-17K-163-2083646-00	-	-
128	13894280	Humira	Adalimumab	L:Antineoplastic and immunomodulating agents	Exposure Via Body Fluid	Foetal Exposure During Pregnancy;Neonatal Aspiration;Exposure Via Breast Milk;Dyspnoea;Paternal Drugs Affecting Foetus	Serious	Hospitalized	Female	05-JUL-2017	22-AUG-2017	Expedited	0 DAY	4.45 KG	Abbvie	Consumer	Not Specified	-	16-AUG-2017	22-AUG-2017	BR	Not Specified	BR-ABBVIE-17K-020-2075577-00	-	-
129	13802924	Humira	Adalimumab	L:Antineoplastic and immunomodulating agents	Maternal Exposure Timing Unspecified	Foetal Exposure During Pregnancy;Exposure Via Breast Milk;Talipes;Blood Glucose Decreased;Hypotonia;Drug Level Increased	Serious	Congenital Anomaly	Male	12-APR-2017	28-JUL-2017	Expedited	0 DAY	3.05 KG	Abbvie	Consumer	Not Specified	-	20-JUL-2017	28-JUL-2017	US	Not Specified	US-ABBVIE-17K-163-2046430-00	-	-
130	13753828	Humira	Adalimumab	L:Antineoplastic and immunomodulating agents	Maternal Exposure Timing Unspecified	Jaundice Neonatal;Exposure Via Breast Milk;Dyspnoea;Neonatal Aspiration;Foetal Exposure During Pregnancy	Serious	Hospitalized	Female	26-SEP-2016	14-JUL-2017	Expedited	0 DAY	Not Specified	Abbvie	Consumer	Not Specified	-	11-JUL-2017	14-JUL-2017	US	Not Specified	US-ABBVIE-17K-163-2036816-00	-	-
131	13649844	Humira	Adalimumab	L:Antineoplastic and immunomodulating agents	Maternal Exposure Timing Unspecified	Foetal Exposure During Pregnancy;Exposure Via Breast Milk;Polydactyly	Serious	Congenital Anomaly	Female	25-NOV-2014	14-JUN-2017	Expedited	0 DAY	Not Specified	Abbvie	Consumer	Not Specified	-	07-JUN-2017	14-JUN-2017	US	Not Specified	US-ABBVIE-17K-163-2000579-00	-	-
132	13611803	Humira	Adalimumab	L:Antineoplastic and immunomodulating agents	Maternal Exposure Timing Unspecified	Meconium Aspiration Syndrome;Foetal Exposure During Pregnancy;Gastrooesophageal Reflux Disease;Exposure Via Breast Milk	Serious	Other Outcomes	Male	10-DEC-2016	05-JUN-2017	Expedited	0 DAY	Not Specified	Abbvie	Consumer	Not Specified	-	01-JUN-2017	05-JUN-2017	US	Not Specified	US-ABBVIE-17K-163-1995355-00	-	-
133	13511045	Humira	Adalimumab	L:Antineoplastic and immunomodulating agents	Maternal Exposure Timing Unspecified;Product Used For Unknown Indication	Foetal Exposure During Pregnancy;Delayed Fontanelle Closure;Foetal Heart Rate Deceleration Abnormality;Umbilical Cord Abnormality;Exposure Via Breast Milk;Gastrooesophageal Reflux Disease	Serious	Other Outcomes	Female	20-DEC-2016	11-MAY-2017	Expedited	0 DAY	.45 KG	Abbvie	Consumer	Not Specified	Vitamin D Nos	05-MAY-2017	03-MAY-2017	US	Not Specified	US-ABBVIE-17K-163-1954603-00	-	-
134	13374008	Humira	Adalimumab	L:Antineoplastic and immunomodulating agents	Maternal Exposure Timing Unspecified	Foetal Exposure During Pregnancy;Exposure Via Breast Milk;Premature Baby	Serious	Hospitalized;Other Outcomes	Male	22-AUG-2016	27-MAR-2017	Expedited	0 DAY	2 KG	Abbvie	Consumer	Not Specified	-	03-OCT-2016	27-MAR-2017	AR	Not Specified	AR-ABBVIE-16K-007-1744711-00	-	-
135	13025088	Humira	Adalimumab	L:Antineoplastic and immunomodulating agents	Maternal Exposure Timing Unspecified	Accessory Auricle;Meconium Aspiration Syndrome;Meconium In Amniotic Fluid;Dyspnoea;Foetal Exposure During Pregnancy;Exposure Via Breast Milk	Serious	Congenital Anomaly;Hospitalized	Female	24-OCT-2016	13-DEC-2016	Expedited	0 DAY	3.22 KG	Abbvie	Consumer	Not Specified	-	02-DEC-2016	13-DEC-2016	US	Not Specified	US-ABBVIE-16K-163-1801692-00	-	-
136	12800541	Humira	Adalimumab	L:Antineoplastic and immunomodulating agents	Exposure Via Body Fluid	Exposure Via Breast Milk;Foetal Exposure During Pregnancy;Heart Sounds Abnormal;Paternal Drugs Affecting Foetus	Serious	Hospitalized	Male	11-AUG-2016	30-SEP-2016	Expedited	0 DAY	.42 KG	Abbvie	Consumer	Not Specified	-	23-SEP-2016	30-SEP-2016	DE	Not Specified	DE-ABBVIE-16K-062-1737980-00	-	-
137	12800500	Humira	Adalimumab	L:Antineoplastic and immunomodulating agents	Maternal Exposure Timing Unspecified	Umbilical Cord Around Neck;Foetal Exposure During Pregnancy;Exposure Via Breast Milk;Premature Baby	Serious	Hospitalized	Not Specified	11-AUG-2016	30-SEP-2016	Expedited	0 DAY	1.49 KG	Abbvie	Consumer	Not Specified	-	27-SEP-2016	30-SEP-2016	DE	Not Specified	DE-ABBVIE-16P-062-1740770-00	-	-
138	12266607	Humira	Adalimumab	L:Antineoplastic and immunomodulating agents	Maternal Exposure Timing Unspecified	Foetal Exposure During Pregnancy;Breech Presentation;Exposure Via Breast Milk	Serious	Hospitalized	Male	18-MAR-2016	14-APR-2016	Expedited	0 DAY	Not Specified	Abbvie	Consumer	Not Specified	-	08-APR-2016	14-APR-2016	US	Not Specified	US-ABBVIE-16P-163-1601740-00	-	-
139	11766760	Humira	Adalimumab	L:Antineoplastic and immunomodulating agents	Maternal Exposure Timing Unspecified	Exposure Via Breast Milk;Bradycardia;Foetal Exposure During Pregnancy	Serious	Hospitalized	Female	21-OCT-2015	25-NOV-2015	Expedited	0 DAY	2.97 KG	Abbvie	Consumer	Not Specified	-	13-NOV-2015	23-NOV-2015	US	Not Specified	US-ABBVIE-15K-163-1501534-00	-	-
140	10752044	Humira	Adalimumab	L:Antineoplastic and immunomodulating agents	Maternal Exposure Timing Unspecified	Foetal Exposure During Pregnancy;Exposure Via Breast Milk;Selective Eating Disorder;Premature Baby	Serious	Hospitalized	Male	01-OCT-2014	30-JAN-2015	Expedited	0 DAY	4.54 KG	Abbvie	Consumer	Not Specified	Mercaptopurine;Vitamins;Vitamin D Nos;Flagyl;Levothyroxine;Vancomycin	22-JAN-2015	30-JAN-2015	US	Not Specified	US-ABBVIE-15P-163-1337210-00	-	-
141	9074306	Humira	Adalimumab	L:Antineoplastic and immunomodulating agents	Maternal Exposure Timing Unspecified	Jaundice;Haemangioma;Eczema;Exposure Via Breast Milk;Foetal Exposure During Pregnancy	Non-Serious	Non-Serious	Female	18-NOV-2011	28-JAN-2013	Non-Expedited	0 DAY	Not Specified	Abbott	Consumer	Not Specified	-	18-FEB-2012	28-JAN-2013	US	Not Specified	US-ABBOTT-12P-163-0907558-00	-	-
142	15911660	Humira	Adalimumab	L:Antineoplastic and immunomodulating agents	Maternal Exposure Timing Unspecified	Foetal Heart Rate Decreased;Foetal Exposure During Pregnancy;Jaundice;Exposure Via Breast Milk	Non-Serious	Non-Serious	Female	NOV-2017	04-FEB-2019	Non-Expedited	0 YR	2.54 KG	Abbvie	Consumer	Not Specified	-	12-APR-2018	04-FEB-2019	US	Not Specified	US-ABBVIE-18K-163-2331059-00	-	-
143	15649714	Humira	Adalimumab	L:Antineoplastic and immunomodulating agents	Maternal Exposure Timing Unspecified	Bronchopulmonary Dysplasia;Foetal Exposure During Pregnancy;Premature Baby;Gastrooesophageal Reflux Disease;Placental Transfusion Syndrome;Exposure Via Breast Milk	Serious	Hospitalized;Other Outcomes	Male	2017	11-DEC-2018	Expedited	0 YR	1.41 KG	Abbvie	Consumer	Not Specified	-	04-DEC-2018	22-NOV-2018	US	Not Specified	US-ABBVIE-18K-163-2564977-00	-	-
144	15701671	Humira	Adalimumab	L:Antineoplastic and immunomodulating agents	Maternal Exposure Timing Unspecified	Premature Baby;Foetal Exposure During Pregnancy;Exposure Via Breast Milk	Serious	Hospitalized	Female	2014	08-DEC-2018	Expedited	0 YR	Not Specified	Abbvie	Consumer	Not Specified	-	15-OCT-2018	08-DEC-2018	US	Not Specified	US-ABBVIE-18K-163-2527627-00	-	-
145	15687408	Humira	Adalimumab	L:Antineoplastic and immunomodulating agents	Maternal Exposure Timing Unspecified	Condition Aggravated;Right Ventricular Dysfunction;Patent Ductus Arteriosus;Transposition Of The Great Vessels;Atrial Septal Defect;Staphylococcal Infection;Post Procedural Complication;Drug Withdrawal Syndrome;Enterococcal Infection;Systemic Infection;Tachypnoea;Pyrexia;Exposure Via Breast Milk;Cyanosis;Foetal Exposure During Pregnancy;Effusion	Serious	Other Outcomes;Hospitalized;Congenital Anomaly	Female	2018	05-DEC-2018	Expedited	0 YR	3.45 KG	Abbvie	Healthcare Professional	Not Specified	-	28-NOV-2018	05-DEC-2018	DE	Not Specified	DE-ABBVIE-18K-062-2573604-00	-	-
146	15323673	Humira	Adalimumab	L:Antineoplastic and immunomodulating agents	Maternal Exposure Timing Unspecified	Plagiocephaly;Exposure Via Breast Milk;Foetal Heart Rate Deceleration Abnormality	Serious	Other Outcomes	Male	2018	27-AUG-2018	Expedited	0 YR	2.72 KG	Abbvie	Consumer	Not Specified	-	21-AUG-2018	27-AUG-2018	US	Not Specified	US-ABBVIE-18K-163-2464751-00	-	-
147	14754982	Humira	Adalimumab	L:Antineoplastic and immunomodulating agents	Maternal Exposure Timing Unspecified	Foetal Exposure During Pregnancy;Exposure Via Breast Milk;Premature Baby;Incubator Therapy	Serious	Hospitalized	Not Specified	SEP-2017	13-APR-2018	Expedited	0 YR	Not Specified	Abbvie	Consumer	Not Specified	-	05-APR-2018	13-APR-2018	US	Not Specified	US-ABBVIE-18K-163-2321294-00	-	-
148	14694274	Humira	Adalimumab	L:Antineoplastic and immunomodulating agents	Maternal Exposure Timing Unspecified	Foetal Exposure During Pregnancy;Apgar Score Low;Exposure Via Breast Milk;Neonatal Hypoxia	Serious	Other Outcomes	Male	14-DEC-2014	29-MAR-2018	Expedited	0 YR	Not Specified	Abbvie	Consumer	Not Specified	-	23-MAR-2018	29-MAR-2018	US	Not Specified	US-ABBVIE-18K-163-2302252-00	-	-
149	14230255	Humira	Adalimumab	L:Antineoplastic and immunomodulating agents	Maternal Exposure Timing Unspecified;Product Used For Unknown Indication	Neonatal Aspiration;Exposure Via Breast Milk;Breech Presentation;Pulmonary Hypoplasia;Foetal Exposure During Pregnancy;Blood Glucose Decreased	Serious	Hospitalized	Male	JUN-2017	28-NOV-2017	Expedited	0 YR	9.08 KG	Abbvie	Consumer	Not Specified	-	15-NOV-2017	28-NOV-2017	US	Not Specified	US-ABBVIE-17K-163-2166457-00	-	-
150	13578208	Humira	Adalimumab	L:Antineoplastic and immunomodulating agents	Maternal Exposure Timing Unspecified	Exposure Via Breast Milk;Infection;Gingival Hypertrophy;Foetal Exposure During Pregnancy;Dyspnoea;Neonatal Aspiration;Separation Anxiety Disorder	Serious	Hospitalized	Male	2017	24-MAY-2017	Expedited	0 YR	Not Specified	Abbvie	Consumer	Not Specified	-	16-MAY-2017	24-MAY-2017	DE	Not Specified	DE-ABBVIE-17K-062-1978185-00	-	-
151	13224772	Humira	Adalimumab	L:Antineoplastic and immunomodulating agents	Maternal Exposure Timing Unspecified	Exposure Via Breast Milk;Premature Baby;Dyspnoea;Foetal Exposure During Pregnancy;Blood Bilirubin Increased	Serious	Other Outcomes	Male	JUL-2016	13-FEB-2017	Expedited	0 YR	2.95 KG	Abbvie	Consumer	Not Specified	-	31-JAN-2017	13-FEB-2017	PR	Not Specified	PR-ABBVIE-17K-131-1865201-00	-	-
152	13220307	Humira	Adalimumab	L:Antineoplastic and immunomodulating agents	Maternal Exposure Timing Unspecified	Premature Baby;Foetal Exposure During Pregnancy;Hyperbilirubinaemia Neonatal;Exposure Via Breast Milk;Hypoglycaemia Neonatal	Serious	Hospitalized;Other Outcomes	Male	DEC-2016	10-FEB-2017	Expedited	0 YR	Not Specified	Abbvie	Consumer	Not Specified	-	01-FEB-2017	10-FEB-2017	US	Not Specified	US-ABBVIE-17K-163-1864226-00	-	-
153	13172954	Humira	Adalimumab	L:Antineoplastic and immunomodulating agents	Maternal Exposure Timing Unspecified	Exposure Via Breast Milk;Normal Newborn;Foetal Heart Rate Decreased;Foetal Exposure During Pregnancy;Jaundice;Grunting	Non-Serious	Non-Serious	Male	DEC-2015	01-FEB-2017	Non-Expedited	0 YR	4.09 KG	Abbvie	Consumer	Not Specified	-	04-FEB-2016	01-FEB-2017	US	Not Specified	US-ABBVIE-16P-163-1559952-00	-	-
154	12846207	Humira	Adalimumab	L:Antineoplastic and immunomodulating agents	Maternal Exposure Timing Unspecified	Exposure Via Breast Milk;Foetal Exposure During Pregnancy;Umbilical Cord Around Neck;Adverse Event	Serious	Other Outcomes	Male	2016	14-OCT-2016	Expedited	0 YR	3.5 KG	Abbott	Consumer	Not Specified	-	11-OCT-2016	14-OCT-2016	US	Not Specified	US-ABBVIE-16K-163-1751172-00	-	-
155	12318832	Humira	Adalimumab	L:Antineoplastic and immunomodulating agents	Maternal Exposure Timing Unspecified	Exposure Via Breast Milk;Lactose Intolerance;Foetal Exposure During Pregnancy;Premature Baby;Respiratory Failure;Cardiac Murmur	Serious	Hospitalized	Female	JUL-2015	31-AUG-2016	Expedited	0 YR	2.9 KG	Abbvie	Healthcare Professional	Not Specified	-	24-AUG-2016	29-APR-2016	UY	Not Specified	UY-ABBVIE-16K-168-1612760-00	-	-
156	9062613	Humira	Adalimumab	L:Antineoplastic and immunomodulating agents	Maternal Exposure Timing Unspecified	Exposure Via Breast Milk	Non-Serious	Non-Serious	Female	14-MAR-2012	28-JAN-2013	Non-Expedited	0 YR	6.61 KG	Abbott	Consumer	Not Specified	-	19-MAR-2012	28-JAN-2013	US	Not Specified	US-ABBOTT-12P-163-0917087-00	-	-
157	6818245	Humira	Adalimumab	L:Antineoplastic and immunomodulating agents	Maternal Exposure During Breast Feeding;Maternal Exposure Timing Unspecified	Premature Baby;Maternal Exposure During Breast Feeding;Foetal Exposure During Pregnancy;Respiratory Distress	Serious	Other Outcomes	Female	01-JUL-2008	20-MAR-2012	Expedited	0 YR	Not Specified	Abbott	Consumer	Not Specified	-	11-MAR-2012	21-NOV-2008	US	Not Specified	US-ABBOTT-08P-163-0488444-00	-	-
158	6818244	Humira	Adalimumab	L:Antineoplastic and immunomodulating agents	Maternal Exposure During Breast Feeding;Maternal Exposure Timing Unspecified	Foetal Exposure During Pregnancy;Premature Baby;Maternal Exposure During Breast Feeding	Serious	Other Outcomes	Female	07-JUL-2008	20-MAR-2012	Expedited	0 YR	Not Specified	Abbott	Consumer	Not Specified	-	11-MAR-2012	21-NOV-2008	US	Not Specified	US-ABBOTT-08P-163-0488440-00	-	-
159	7752814	Humira	Adalimumab	L:Antineoplastic and immunomodulating agents	Maternal Exposure During Pregnancy	Maternal Exposure During Pregnancy;Jaundice;Maternal Exposure During Breast Feeding	Serious	Other Outcomes	Male	23-JUL-2010	07-JAN-2011	Expedited	0 YR	3.052 KG	Abbott	Consumer	Not Specified	-	05-JAN-2011	07-JAN-2011	US	Not Specified	US-ABBOTT-11P-163-0695706-00	-	-
160	6954703	Humira	Adalimumab	L:Antineoplastic and immunomodulating agents	Maternal Exposure During Pregnancy	Atrial Septal Defect;Maternal Exposure During Breast Feeding;Caesarean Section;Maternal Exposure During Pregnancy;Gastrooesophageal Reflux Disease;Oxygen Saturation Decreased	Serious	Hospitalized;Other Outcomes	Not Specified	01-JAN-2008	14-DEC-2010	Expedited	0 YR	1.8 KG	Abbott	Healthcare Professional	Health Professional	-	09-DEC-2010	27-MAR-2009	US	Not Specified	US-ABBOTT-09P-163-0563810-00	-	-
161	7670448	Humira	Adalimumab	L:Antineoplastic and immunomodulating agents	Maternal Exposure During Pregnancy	Maternal Exposure During Breast Feeding;Umbilical Cord Around Neck;Maternal Exposure During Pregnancy;Normal Newborn	Serious	Other Outcomes	Male	20-JUL-2010	16-NOV-2010	Expedited	0 YR	3.632 KG	Abbott	Consumer	Not Specified	-	08-NOV-2010	16-NOV-2010	US	Not Specified	US-ABBOTT-10P-163-0684114-00	-	-
162	7266202	Humira	Adalimumab	L:Antineoplastic and immunomodulating agents	Maternal Exposure During Pregnancy	Nasopharyngitis;Maternal Exposure During Breast Feeding;Jaundice;Maternal Exposure During Pregnancy	Non-Serious	Non-Serious	Female	01-DEC-2009	30-JAN-2010	Non-Expedited	0 YR	Not Specified	Abbott	Not Specified	Not Specified	-	18-DEC-2009	30-JAN-2010	US	Not Specified	US-ABBOTT-09P-163-0616367-00	-	-
163	7265855	Humira	Adalimumab	L:Antineoplastic and immunomodulating agents	Maternal Exposure During Pregnancy	Normal Newborn;Maternal Exposure During Breast Feeding;Weight Gain Poor;Maternal Exposure During Pregnancy	Non-Serious	Non-Serious	Male	09-NOV-2009	30-JAN-2010	Non-Expedited	0 YR	3.133 KG	Abbott	Consumer	Not Specified	-	15-DEC-2009	30-JAN-2010	US	Not Specified	US-ABBOTT-09P-163-0615591-00	-	-
164	7262249	Humira	Adalimumab	L:Antineoplastic and immunomodulating agents	Maternal Exposure During Breast Feeding;Maternal Exposure During Pregnancy	Maternal Exposure During Breast Feeding;Rash;Fungal Infection	Non-Serious	Non-Serious	Female	01-AUG-2009	29-JAN-2010	Non-Expedited	0 YR	Not Specified	Abbott	Not Specified	Not Specified	-	08-SEP-2009	29-JAN-2010	US	Not Specified	US-ABBOTT-09P-163-0596833-00	-	-
165	7189432	Humira	Adalimumab	L:Antineoplastic and immunomodulating agents	Maternal Exposure During Breast Feeding;Maternal Exposure During Pregnancy	Maternal Exposure During Breast Feeding;Transposition Of The Great Vessels;Maternal Exposure During Pregnancy;Congenital Tricuspid Valve Atresia;Ventricular Septal Defect	Serious	Congenital Anomaly	Female	01-OCT-2009	31-DEC-2009	Expedited	0 YR	3.178 KG	Abbott	Healthcare Professional	Health Professional	-	30-DEC-2009	25-NOV-2009	US	Not Specified	US-ABBOTT-09P-163-0609426-00	-	-
166	7138107	Humira	Adalimumab	L:Antineoplastic and immunomodulating agents	Maternal Exposure During Pregnancy	Respiratory Disorder;Maternal Exposure During Pregnancy;Premature Baby;Selective Eating Disorder;Maternal Exposure During Breast Feeding	Serious	Hospitalized	Female	01-JAN-2009	02-OCT-2009	Expedited	0 YR	Not Specified	Abbott	Consumer	Not Specified	-	24-SEP-2009	02-OCT-2009	US	Not Specified	US-ABBOTT-09P-163-0599414-00	-	-
167	7120397	Humira	Adalimumab	L:Antineoplastic and immunomodulating agents	Maternal Exposure During Pregnancy	Gastrooesophageal Reflux Disease;Maternal Exposure During Pregnancy;Normal Newborn;Premature Baby;Maternal Exposure During Breast Feeding	Non-Serious	Non-Serious	Female	30-DEC-2008	19-SEP-2009	Non-Expedited	0 YR	Not Specified	Abbott	Not Specified	Not Specified	-	29-JUN-2009	19-SEP-2009	US	Not Specified	US-ABBOTT-09P-163-0582801-00	-	-
168	6991525	Humira	Adalimumab	L:Antineoplastic and immunomodulating agents	Maternal Exposure During Pregnancy	Maternal Exposure During Breast Feeding;Maternal Exposure During Pregnancy;Umbilical Cord Around Neck	Serious	Other Outcomes	Female	01-NOV-2006	11-MAY-2009	Expedited	0 YR	Not Specified	Abbott	Healthcare Professional	Health Professional	-	01-MAY-2009	11-MAY-2009	US	Not Specified	US-ABBOTT-09P-163-0571208-00	-	-
169	6845766	Humira	Adalimumab	L:Antineoplastic and immunomodulating agents	Maternal Exposure During Breast Feeding	Maternal Exposure During Breast Feeding;Pyrexia;Lower Respiratory Tract Infection;Cough	Non-Serious	Non-Serious	Female	16-MAR-2008	12-DEC-2008	Non-Expedited	0 YR	9.08 KG	Abbott	Not Specified	Not Specified	-	19-SEP-2008	12-DEC-2008	US	Not Specified	US-ABBOTT-08P-163-0477220-00	-	-
170	11946812	Humira	Adalimumab	L:Antineoplastic and immunomodulating agents	Maternal Exposure Timing Unspecified	Pulmonary Oedema;Foetal Exposure During Pregnancy;Exposure Via Breast Milk	Non-Serious	Non-Serious	Male	18-MAR-2009	01-FEB-2016	Non-Expedited	1 DAY	Not Specified	Abbvie	Consumer	Not Specified	-	25-AUG-2015	25-JAN-2016	US	Not Specified	US-ABBVIE-08P-163-0477332-00	-	-
171	11959626	Humira	Adalimumab	L:Antineoplastic and immunomodulating agents	Maternal Exposure Timing Unspecified	Exposure Via Breast Milk;Foetal Exposure During Pregnancy;Low Birth Weight Baby	Non-Serious	Non-Serious	Female	08-JAN-2014	26-JAN-2016	Non-Expedited	1 DAY	Not Specified	Abbvie	Consumer	Not Specified	-	10-MAR-2015	26-JAN-2016	US	Not Specified	US-ABBVIE-15K-163-1361682-00	-	-
172	10840400	Humira	Adalimumab	L:Antineoplastic and immunomodulating agents	Maternal Exposure Timing Unspecified	Exposure Via Breast Milk;Foetal Exposure During Pregnancy;Jaundice	Non-Serious	Non-Serious	Male	23-MAR-2012	20-FEB-2015	Non-Expedited	1 DAY	Not Specified	Abbvie	Consumer	Not Specified	-	05-MAY-2014	20-FEB-2015	US	Not Specified	US-ABBVIE-14P-163-1236185-00	-	-
173	7824046	Humira	Adalimumab	L:Antineoplastic and immunomodulating agents	Maternal Exposure During Pregnancy	Hyperbilirubinaemia;Premature Baby;Maternal Exposure During Breast Feeding;Maternal Exposure During Pregnancy	Serious	Hospitalized;Other Outcomes	Female	-	23-FEB-2011	Expedited	1 DAY	1.907 KG	Abbott	Healthcare Professional	Health Professional	-	15-FEB-2011	23-FEB-2011	US	Not Specified	US-ABBOTT-10P-163-0675365-00	-	-
174	7174806	Humira	Adalimumab	L:Antineoplastic and immunomodulating agents	Maternal Exposure During Breast Feeding;Maternal Exposure During Pregnancy	Maternal Exposure During Breast Feeding;Multiple Organ Dysfunction Syndrome;Pneumonia;Septic Shock;Maternal Exposure During Pregnancy	Serious	Died	Male	-	31-DEC-2009	Expedited	1 DAY	3.14 KG	Abbott	Healthcare Professional	Health Professional	-	30-DEC-2009	12-NOV-2009	BR	Not Specified	BR-ABBOTT-09P-020-0607971-00	-	-
175	7018037	Humira	Adalimumab	L:Antineoplastic and immunomodulating agents	Maternal Exposure During Pregnancy	Maternal Exposure During Pregnancy;Pulmonary Oedema;Maternal Exposure During Breast Feeding	Non-Serious	Non-Serious	Male	18-MAR-2009	18-SEP-2009	Non-Expedited	1 DAY	Not Specified	Abbott	Consumer	Not Specified	-	23-JUN-2009	11-JUN-2009	US	Not Specified	US-ABBOTT-08P-163-0477332-00	-	-
176	17647158	Humira	Adalimumab	L:Antineoplastic and immunomodulating agents	Maternal Exposure Timing Unspecified	Exposure Via Breast Milk;Urinary Tract Infection;Foetal Exposure During Pregnancy;Ectopic Kidney;Kidney Infection	Serious	Other Outcomes;Hospitalized;Congenital Anomaly	Female	NOV-2019	08-APR-2020	Expedited	1 YR	Not Specified	Abbvie	Consumer	Not Specified	-	06-APR-2020	08-APR-2020	US	Not Specified	US-ABBVIE-20K-163-3355533-00	-	-
177	9086305	Humira	Adalimumab	L:Antineoplastic and immunomodulating agents	Maternal Exposure Timing Unspecified	Exposure Via Breast Milk	Non-Serious	Non-Serious	Female	25-SEP-2012	31-JAN-2013	Non-Expedited	1 YR	11.35 KG	Abbott	Consumer	Not Specified	-	28-SEP-2012	31-JAN-2013	US	Not Specified	US-ABBOTT-12P-163-0989511-00	-	-
178	12038308	Humira	Adalimumab	L:Antineoplastic and immunomodulating agents	Maternal Exposure Timing Unspecified	Exposure Via Breast Milk;Nasopharyngitis	Non-Serious	Non-Serious	Female	DEC-2015	08-FEB-2016	Non-Expedited	13 MTH	Not Specified	Abbvie	Consumer	Not Specified	-	23-DEC-2015	08-FEB-2016	US	Not Specified	US-ABBVIE-15K-163-1528592-00	-	-
179	10830805	Humira	Adalimumab	L:Antineoplastic and immunomodulating agents	Maternal Exposure Timing Unspecified	Exposure Via Breast Milk	Non-Serious	Non-Serious	Not Specified	-	19-FEB-2015	Non-Expedited	16 MTH	Not Specified	Abbvie	Consumer	Not Specified	-	22-JAN-2014	19-FEB-2015	US	Not Specified	US-ABBVIE-14P-163-1193791-00	-	-
180	18905340	Humira	Adalimumab	L:Antineoplastic and immunomodulating agents	Maternal Exposure Timing Unspecified	Exposure Via Breast Milk;Foetal Exposure During Pregnancy;Abdominal Distension	Serious	Hospitalized	Female	03-SEP-2019	17-FEB-2021	Expedited	17 MTH	3.09 KG	Abbvie	Consumer	Not Specified	-	10-FEB-2021	17-FEB-2021	LB	Not Specified	LB-ABBVIE-21K-093-3771823-00	-	-
181	17868804	Humira	Adalimumab	L:Antineoplastic and immunomodulating agents	Maternal Exposure Timing Unspecified	Exposure Via Breast Milk;Foetal Exposure During Pregnancy;Jaundice	Serious	Hospitalized	Not Specified	02-JUN-2019	07-JUN-2020	Expedited	2 DAY	Not Specified	Abbvie	Consumer	Not Specified	-	01-JUN-2020	07-JUN-2020	US	Not Specified	US-ABBVIE-20K-163-3430893-00	-	-
182	18971175	Humira	Adalimumab	L:Antineoplastic and immunomodulating agents	Maternal Exposure Timing Unspecified	Foetal Exposure During Pregnancy;Exposure Via Breast Milk;Hyperbilirubinaemia	Serious	Hospitalized	Female	04-JAN-2021	04-MAR-2021	Expedited	2 MTH	3.45 KG	Abbvie	Consumer	Not Specified	-	01-MAR-2021	04-MAR-2021	LB	Not Specified	LB-ABBVIE-21K-093-3798173-00	-	-
183	14707549	Humira	Adalimumab	L:Antineoplastic and immunomodulating agents	Maternal Exposure Timing Unspecified	Intestinal Malrotation;Foetal Exposure During Pregnancy;Exposure Via Breast Milk	Serious	Other Outcomes	Male	JUL-2015	03-APR-2018	Expedited	2 MTH	Not Specified	Abbvie	Consumer	Not Specified	-	02-APR-2018	03-APR-2018	US	Not Specified	US-ABBVIE-18K-163-2309385-00	-	-
184	9938338	Humira	Adalimumab	L:Antineoplastic and immunomodulating agents	Maternal Exposure Timing Unspecified	Exposure Via Breast Milk	Non-Serious	Non-Serious	Female	OCT-2012	03-MAR-2014	Non-Expedited	2 MTH	6.36 KG	Abbvie	Consumer	Not Specified	-	16-JAN-2013	03-MAR-2014	US	Not Specified	US-ABBVIE-12P-163-1004630-00	-	-
185	9091839	Humira	Adalimumab	L:Antineoplastic and immunomodulating agents	Maternal Exposure Timing Unspecified	Exposure Via Breast Milk	Non-Serious	Non-Serious	Female	OCT-2012	31-JAN-2013	Non-Expedited	2 MTH	6.36 KG	Abbott	Consumer	Not Specified	-	02-NOV-2012	31-JAN-2013	US	Not Specified	US-ABBOTT-12P-163-1004630-00	-	-
186	18824655	Humira	Adalimumab	L:Antineoplastic and immunomodulating agents	Maternal Exposure Timing Unspecified	Exposure Via Breast Milk;Irritability	Non-Serious	Non-Serious	Female	2020	01-FEB-2021	Non-Expedited	2 YR	Not Specified	Abbvie	Healthcare Professional	Not Specified	-	24-FEB-2020	01-FEB-2021	US	Not Specified	US-ABBVIE-20K-163-3294549-00	-	-
187	16460883	Humira	Adalimumab	L:Antineoplastic and immunomodulating agents	Maternal Exposure Timing Unspecified	Foetal Exposure During Pregnancy;Foetal Heart Rate Decreased;Premature Baby;Exposure Via Breast Milk	Serious	Other Outcomes	Not Specified	DEC-2016	25-JUL-2019	Expedited	2 YR	Not Specified	Abbvie	Consumer	Not Specified	-	19-JUL-2019	21-JUN-2019	US	Not Specified	US-ABBVIE-19K-163-2827415-00	-	-
188	6848420	Humira	Adalimumab	L:Antineoplastic and immunomodulating agents	Familial Risk Factor;Maternal Exposure During Breast Feeding	Maternal Exposure During Breast Feeding	Non-Serious	Non-Serious	Male	01-JAN-2006	12-DEC-2008	Non-Expedited	2 YR	Not Specified	Abbott	Not Specified	Not Specified	-	24-NOV-2008	12-DEC-2008	US	Not Specified	US-ABBOTT-08P-163-0489731-00	-	-
189	17542858	Humira	Adalimumab	L:Antineoplastic and immunomodulating agents	Maternal Exposure Timing Unspecified	Food Allergy;Foetal Exposure During Pregnancy;Exposure Via Breast Milk;Milk Allergy;Nasopharyngitis;Faeces Discoloured;Haematochezia;Abdominal Pain;Gastroenteritis Viral	Serious	Hospitalized	Female	OCT-2018	15-MAR-2020	Expedited	29 DAY	Not Specified	Abbvie	Consumer	Not Specified	-	09-MAR-2020	15-MAR-2020	US	Not Specified	US-ABBVIE-20K-163-3313349-00	-	-
190	22396897	Humira	Adalimumab	L:Antineoplastic and immunomodulating agents	Maternal Exposure Timing Unspecified;Product Used For Unknown Indication	Congenital Lacrimal Gland Anomaly;Unevaluable Event;Dysphonia;Infantile Haemangioma;Exposure Via Breast Milk;Foetal Exposure During Pregnancy;Rash;Food Allergy	Serious	Other Outcomes;Congenital Anomaly	Male	01-DEC-2022	01-JUN-2023	Expedited	4 MTH	5 KG	Abbvie	Healthcare Professional	Not Specified	Famotidine	24-MAY-2023	01-JUN-2023	US	Not Specified	US-ABBVIE-5184540	-	-
191	16533965	Humira	Adalimumab	L:Antineoplastic and immunomodulating agents	Maternal Exposure Timing Unspecified	Foetal Exposure During Pregnancy;Vaccination Complication;Exposure Via Breast Milk	Serious	Died	Not Specified	-	04-JUL-2019	Expedited	5 MTH	Not Specified	Abbvie	Healthcare Professional	Not Specified	-	03-JUL-2019	04-JUL-2019	BE	Not Specified	BE-ABBVIE-19K-013-2843588-00	-	-
192	9962131	Humira	Adalimumab	L:Antineoplastic and immunomodulating agents	Maternal Exposure Timing Unspecified	Exposure Via Breast Milk	Non-Serious	Non-Serious	Female	04-JUL-2013	05-MAR-2014	Non-Expedited	5 MTH	Not Specified	Abbvie	Consumer	Not Specified	-	05-JUL-2013	05-MAR-2014	US	Not Specified	US-ABBVIE-13P-163-1116046-00	-	-
193	8124479	Humira	Adalimumab	L:Antineoplastic and immunomodulating agents	Maternal Exposure During Pregnancy	Maternal Exposure During Pregnancy;Maternal Exposure During Breast Feeding;Seizure	Serious	Other Outcomes	Not Specified	-	20-OCT-2011	Expedited	6 WEEK	Not Specified	Abbott	Healthcare Professional	Health Professional	-	17-OCT-2011	07-SEP-2011	NZ	Not Specified	NZ-ABBOTT-11P-118-0724205-00	-	-
194	21858300	Humira	Adalimumab	L:Antineoplastic and immunomodulating agents	Maternal Exposure During Pregnancy	Exposure Via Breast Milk	Non-Serious	Non-Serious	Female	MAY-2022	13-JAN-2023	Non-Expedited	7 MTH	Not Specified	Abbvie	Consumer	Not Specified	-	12-DEC-2022	13-JAN-2023	US	Not Specified	US-ABBVIE-4236323	-	-
195	18824676	Humira	Adalimumab	L:Antineoplastic and immunomodulating agents	Product Used For Unknown Indication	Exposure Via Breast Milk;Irritability	Non-Serious	Non-Serious	Not Specified	2020	01-FEB-2021	Non-Expedited	7 MTH	Not Specified	Abbvie	Healthcare Professional	Not Specified	-	24-FEB-2020	01-FEB-2021	US	Not Specified	US-ABBVIE-20K-163-3295812-00	-	-
196	21560417	Humira	Adalimumab	L:Antineoplastic and immunomodulating agents	Maternal Exposure During Delivery	Intestinal Haemorrhage;Gastrointestinal Disorder;Exposure Via Breast Milk	Serious	Other Outcomes	Not Specified	2022	07-NOV-2022	Expedited	8 MTH	Not Specified	Abbvie	Consumer	Not Specified	-	03-NOV-2022	07-NOV-2022	AU	Not Specified	AU-ABBVIE-4189253	-	-
197	17623134	Humira	Adalimumab	L:Antineoplastic and immunomodulating agents	Maternal Exposure Timing Unspecified	Exposure Via Breast Milk;Apgar Score Low;Foetal Exposure During Pregnancy;Respiratory Distress	Serious	Other Outcomes	Female	2020	03-APR-2020	Expedited	8 WEEK	3.44 KG	Abbvie	Consumer	Not Specified	-	19-MAR-2020	03-APR-2020	US	Not Specified	US-ABBVIE-20K-163-3339276-00	-	-
198	21492563	Humira	Adalimumab	L:Antineoplastic and immunomodulating agents	Rheumatoid Arthritis	Exposure Via Breast Milk	Non-Serious	Non-Serious	Not Specified	-	21-OCT-2022	Non-Expedited	9 MTH	Not Specified	Abbvie	Consumer	Not Specified	-	14-SEP-2022	21-OCT-2022	US	Not Specified	US-ABBVIE-22K-163-4533951-00	-	-
199	23555628	Humira	Adalimumab	L:Antineoplastic and immunomodulating agents	Maternal Exposure Timing Unspecified	Foetal Growth Restriction;Exposure Via Breast Milk;Foetal Exposure During Pregnancy;Neonatal Dyspnoea;Premature Baby	Serious	Hospitalized;Other Outcomes	Female	10-JAN-2024	22-FEB-2024	Expedited	Not Specified	2.72 KG	Abbvie	Consumer	Not Specified	-	19-FEB-2024	22-FEB-2024	US	Not Specified	US-ABBVIE-5646092	-	-
200	23278809	Humira	Adalimumab	L:Antineoplastic and immunomodulating agents	Maternal Exposure Timing Unspecified;Product Used For Unknown Indication;Vitamin Supplementation	Exposure Via Breast Milk;Bacterial Infection;Cough;Foetal Exposure During Pregnancy	Non-Serious	Non-Serious	Male	MAY-2023	21-DEC-2023	Non-Expedited	Not Specified	8 KG	Abbvie	Consumer	Not Specified	Vitamins;Vitamin D	12-DEC-2023	08-DEC-2023	US	Not Specified	US-ABBVIE-5524178	-	-
201	23047853	Humira	Adalimumab	L:Antineoplastic and immunomodulating agents	Maternal Exposure Timing Unspecified;Product Used For Unknown Indication	Exposure Via Breast Milk;Vesicoureteric Reflux;Constipation;Urinary Tract Infection;Foetal Exposure During Pregnancy	Serious	Hospitalized	Male	09-FEB-2023	10-OCT-2023	Non-Expedited	Not Specified	2.722 KG	Abbvie	Consumer	Not Specified	Prevnar;Hiberix;Pediarix	03-OCT-2023	10-OCT-2023	US	Not Specified	US-ABBVIE-5441017	-	-
202	22668560	Humira	Adalimumab	L:Antineoplastic and immunomodulating agents	Covid-19 Immunisation;Maternal Exposure Timing Unspecified	Foetal Exposure During Pregnancy;Asthma;Exposure Via Breast Milk;Pallor;Respiratory Syncytial Virus Infection	Serious	Hospitalized	Female	29-APR-2020	04-JUL-2023	Expedited	Not Specified	2.722 KG	Abbvie	Consumer	Not Specified	Pfizer-Biontech Covid-19 Vaccine	29-JUN-2023	04-JUL-2023	US	Not Specified	US-ABBVIE-5312020	-	-
203	21646167	Humira	Adalimumab	L:Antineoplastic and immunomodulating agents	Product Used For Unknown Indication	Covid-19;Exposure Via Breast Milk;Premature Delivery;Foetal Exposure During Pregnancy;Temperature Regulation Disorder	Serious	Hospitalized	Male	13-DEC-2021	26-NOV-2022	Expedited	Not Specified	2.27 KG	Abbvie	Consumer	Not Specified	-	22-NOV-2022	26-NOV-2022	US	Not Specified	US-ABBVIE-4214474	-	-
204	7103551	Ensure;Humira	Adalimumab;Amino Acids\Dextrose\Electrolytes Nos\Soybean Oil\Vitamins;Unspecified Ingredient	L:Antineoplastic and immunomodulating agents	Maternal Exposure During Pregnancy;Medical Diet	Maternal Exposure During Pregnancy;Vomiting Projectile;Constipation;Breech Presentation;Normal Newborn;Irritability;Maternal Exposure During Breast Feeding;Rash	Serious	Other Outcomes	Male	24-FEB-2009	23-OCT-2009	Expedited	0 YR	3.632 KG	Abbott	Not Specified	Not Specified	-	22-OCT-2009	02-SEP-2009	US	Not Specified	US-ABBOTT-09P-163-0594127-00	-	-
205	16767224	Humira	Adalimumab;Prednisone;Hydrocortisone	L:Antineoplastic and immunomodulating agents	Crohn's Disease;Product Used For Unknown Indication	Exposure Via Breast Milk;Bronchiolitis;Pyrexia;Foetal Exposure During Pregnancy	Serious	Hospitalized	Male	01-JAN-2018	03-SEP-2019	Expedited	2 MTH	Not Specified	Mylan	Healthcare Professional	Not Specified	-	26-AUG-2019	03-SEP-2019	FR	Not Specified	FR-MYLANLABS-2019M1081412	-	-
206	19298085	Proactiv Md Daily Oil Control Spf 30;Proactiv Md Adapalene Acne Treatment	Adapalene;Avobenzone\Octisalate\Octocrylene	D:Dermatologicals	Product Used For Unknown Indication	Maternal Exposure During Breast Feeding;Rash	Non-Serious	Non-Serious	Male	MAR-2021	24-MAY-2021	Non-Expedited	10 MTH	Not Specified	Galderma	Consumer	Not Specified	Cosmetics	07-APR-2021	24-MAY-2021	US	Not Specified	US-GALDERMA-US2021008954	-	-
207	23562692	Fabrazyme	Agalsidase Beta	A:Alimentary tract and metabolism	Fabry's Disease	Maternal Exposure During Breast Feeding	Non-Serious	Non-Serious	Not Specified	-	26-FEB-2024	Non-Expedited	17 MTH	Not Specified	Sanofi Aventis	Consumer	Not Specified	-	12-FEB-2024	26-FEB-2024	US	Not Specified	US-SA-2024SA054778	-	-
208	20453800	Fabrazyme	Agalsidase Beta	A:Alimentary tract and metabolism	Fabry's Disease	Exposure Via Breast Milk	Non-Serious	Non-Serious	Not Specified	03-JAN-2022	10-FEB-2022	Non-Expedited	18 DAY	Not Specified	Sanofi Aventis	Consumer	Not Specified	-	21-JAN-2022	10-FEB-2022	US	Not Specified	US-SA-2022SA043722	-	-
209	13918193	Fabrazyme	Agalsidase Beta	A:Alimentary tract and metabolism	-	Maternal Exposure During Breast Feeding	Non-Serious	Non-Serious	Not Specified	-	29-AUG-2017	Non-Expedited	6 MTH	5.89 KG	Aventis	Consumer	Not Specified	-	23-JAN-2017	29-AUG-2017	US	Not Specified	US-SA-2017SA017789	-	-
210	6786571	-	Albuterol	R:Respiratory system	Asthma;Urinary Tract Infection	Umbilical Cord Around Neck;Maternal Drugs Affecting Foetus;Maternal Exposure During Breast Feeding;Resuscitation;Maternal Exposure During Pregnancy;Caesarean Section	Serious	Life Threatening	Female	30-JUL-2008	14-OCT-2008	Expedited	0 YR	3.7 KG	Glaxosmithkline	Consumer	Not Specified	Berotec;Cephalexin;Sodium Chloride	09-OCT-2008	14-OCT-2008	BR	Not Specified	A0715037B	-	-
211	18820846	Ventolin Hfa	Albuterol Sulfate	R:Respiratory system	Product Used For Unknown Indication	Mucous Stools;Haematochezia;Exposure Via Breast Milk	Serious	Other Outcomes	Female	18-NOV-2020	02-FEB-2021	Expedited	2 MTH	Not Specified	Glaxosmithkline	Consumer	Not Specified	-	26-JAN-2021	02-FEB-2021	US	Not Specified	US-GLAXOSMITHKLINE-US2021018371	-	-
212	7403634	Ventolin Hfa	Albuterol Sulfate	R:Respiratory system	Multiple Allergies	Dyspnoea;Maternal Exposure During Breast Feeding;Adverse Drug Reaction	Non-Serious	Non-Serious	Male	-	28-MAY-2010	Non-Expedited	6 MTH	Not Specified	Glaxosmithkline	Consumer	Not Specified	-	26-AUG-2009	28-MAY-2010	US	Not Specified	A0805037A	-	-
213	7153045	Xanax	Alprazolam	N:Nervous system	Perinatal Depression	Malaise;Maternal Exposure During Breast Feeding	Serious	Hospitalized	Not Specified	01-SEP-2009	20-OCT-2009	Expedited	11 DAY	Not Specified	Pfizer	Healthcare Professional	Health Professional	-	07-OCT-2009	20-OCT-2009	FR	Not Specified	FR-PFIZER INC-2009280035	-	-
214	17016834	-	Alprazolam	N:Nervous system	Product Used For Unknown Indication	Exposure Via Breast Milk;Foetal Exposure During Pregnancy	Non-Serious	Non-Serious	Female	23-SEP-2019	11-NOV-2019	Non-Expedited	5 WEEK	Not Specified	Mylan	Consumer	Not Specified	Ergocalciferol	28-OCT-2019	11-NOV-2019	US	Not Specified	US-MYLANLABS-2019M1103332	-	-
215	14344465	Heroin;Methadone;Xanax	Alprazolam;Methadone Hydrochloride;Diamorphine;Morphine Sulfate	N:Nervous system	Maternal Exposure During Breast Feeding	Overdose;Exposure Via Breast Milk	Serious	Died;Other Outcomes	Female	-	02-JAN-2018	Non-Expedited	1 MTH	Not Specified	Purdue	Consumer	Not Specified	-	16-MAY-2017	02-JAN-2018	US	Not Specified	US-NAPPMUNDI-USA-2017-0138910	-	-
216	6370442	Oxycontin;Xanax	Alprazolam;Oxycodone Hydrochloride;Unspecified Ingredient;Cocaine	N:Nervous system	Maternal Exposure During Breast Feeding	Dyspnoea;Maternal Exposure During Breast Feeding;Neonatal Seizure;Fever Neonatal	Serious	Hospitalized	Male	20-DEC-2006	12-DEC-2007	Non-Expedited	1 MTH	Not Specified	Purdue	Consumer	Other,Consumer	-	24-APR-2007	11-JUN-2007	Not Specified	Not Specified	USA-2006-0026315	-	-
217	19891785	Kadian;Subutex;Betamethasone;Oxycodone;Fioricet;Valium;Neurontin;Klonopin;Suboxone;Norco;Zantac;Xanax	Alprazolam;Ranitidine Hydrochloride;Diazepam;Gabapentin;Acetaminophen\Oxycodone Hydrochloride;Acetaminophen\Hydrocodone Bitartrate;Buprenorphine Hydrochloride\Naloxone Hydrochloride;Clonazepam;Gabapentin;Diazepam;Acetaminophen\Butalbital\Caffeine;Acetaminophen\Butabarbital\Caffeine;Oxycodone\Oxycodone Hydrochloride;Betamethasone\Betamethasone Dipropionate;Acetaminophen\Hydrocodone;Buprenorphine H…	N:Nervous system	Anxiety;Migraine;Pain	Hyperbilirubinaemia;Foetal Hypokinesia;Tremor;Gastrooesophageal Reflux Disease;Hearing Disability;Eye Disorder;Paternal Exposure During Pregnancy;Bradycardia Foetal;Foetal Growth Restriction;Exposure Via Breast Milk;Low Birth Weight Baby;Crying;Drug Withdrawal Syndrome Neonatal;Dyspnoea;Sepsis;Infantile Vomiting;Foetal Exposure During Pregnancy;Neonatal Respiratory Distress Syndrome;Premature Bab…	Serious	Other Outcomes;Hospitalized	Male	2016	28-SEP-2021	Expedited	0 YR	1.6 KG	Teva	Consumer	Not Specified	-	25-NOV-2019	28-SEP-2021	US	Not Specified	US-TEVA-2021-US-1958662	-	-
218	16916712	Hizentra;Firdapse	Amifampridine Phosphate;Human Immunoglobulin G;Human Immunoglobulin G	N:Nervous system	-	Exposure Via Breast Milk;Maternal Exposure Timing Unspecified;No Adverse Event;Trisomy 18	Serious	Congenital Anomaly;Other Outcomes	Female	21-FEB-2019	15-OCT-2019	Expedited	6 MTH	Not Specified	Csl Behring	Consumer	Not Specified	-	03-OCT-2019	15-OCT-2019	US	Not Specified	US-BEH-2019107719	-	-
219	20374453	-	Aminosalicylic Acid;Linezolid;Amoxicillin\Clavulanic Acid;Amikacin;Bedaquiline;Clofazimine;Meropenem;Terizidone	J:Antiinfectives for systemic use	Tuberculosis	Exposure Via Breast Milk;Myelosuppression	Serious	Other Outcomes	Male	-	25-JAN-2022	Expedited	6 MTH	Not Specified	Fresenius Kabi	Healthcare Professional	Not Specified	-	17-JAN-2022	25-JAN-2022	Not Specified	Not Specified	DE-Fresenius Kabi-FK202200757	-	-
220	21620646	-	Amisulpride;Haloperidol	N:Nervous system	Product Used For Unknown Indication	Exposure Via Breast Milk;Autism Spectrum Disorder;Foetal Exposure During Pregnancy	Serious	Other Outcomes	Male	-	21-NOV-2022	Expedited	33 MTH	2.75 KG	Innogenix	Healthcare Professional	Not Specified	-	09-NOV-2022	21-NOV-2022	TR	Not Specified	TR-Innogenix, LLC-2135089	Akca OF, Turgut K. Autism spectrum disorder in a child of mother with schizophrenia who received antipsychotic drugs during pregnancy. Psychiatry and Clinical Psychopharmacology 28 (Suppl. 1): 182 abstr. 0346, 2018. URL: https://www.tandfonline.com/doi/pdf/10.1080/24750573.2018.1467600 [abstract]	-
221	10643516	-	Amitriptyline	N:Nervous system	Hypothyroidism;Perinatal Depression	Exposure Via Breast Milk;Respiratory Distress;Myoclonus	Serious	Hospitalized;Other Outcomes	Female	-	10-DEC-2014	Expedited	0 YR	3.18 KG	Teva	Healthcare Professional	Not Specified	Trimipramine;Levothyroxine Sodium\Potassium Iodide;Sertraline	25-NOV-2014	10-DEC-2014	DE	Not Specified	DE-TEVA-526341GER	-	-
222	9291532	-	Amitriptyline	N:Nervous system	-	Maternal Exposure During Breast Feeding;Bradycardia Neonatal;Infantile Apnoea;Exposure During Pregnancy	Serious	Hospitalized;Other Outcomes	Male	-	15-MAY-2013	Expedited	0 YR	3.76 KG	Mylan	Healthcare Professional	Not Specified	-	02-MAY-2013	15-MAY-2013	DE	Not Specified	DE-MYLANLABS-2013S1009673	-	-
223	13008257	-	Amitriptyline	N:Nervous system	Insomnia	Sedation;Poor Feeding Infant;Exposure Via Breast Milk	Serious	Other Outcomes	Not Specified	-	02-MAR-2017	Expedited	15 DAY	Not Specified	Ranbaxy	Healthcare Professional	Not Specified	-	16-FEB-2017	08-DEC-2016	TR	Not Specified	TR-SUN PHARMACEUTICAL INDUSTRIES LTD-2016R1-128837	Uguz F. Poor Feeding and Severe Sedation in a Newborn Nursed by a Mother on a Low Dose of Amitriptyline. Breastfeed Med. 2016;Nov 21:[Epub ahead of print]	-
224	13021413	-	Amitriptyline	N:Nervous system	Insomnia	Sedation;Poor Feeding Infant;Exposure Via Breast Milk	Serious	Hospitalized	Not Specified	-	13-DEC-2016	Expedited	15 DAY	Not Specified	Accord	Healthcare Professional	Not Specified	-	28-NOV-2016	13-DEC-2016	TR	Not Specified	TR-ACCORD-046441	Uguz F. Poor Feeding and Severe Sedation in a Newborn Nursed by a Mother on a Low Dose of Amitriptyline. Breastfeed Med. 2016 Nov 21.	-
225	3894662	Elavil	Amitriptyline Hydrochloride	N:Nervous system	Perinatal Depression	Dehydration;Maternal Exposure During Breast Feeding	Serious	Hospitalized	Female	-	24-JAN-2003	Expedited	23 DAY	Not Specified	Astrazeneca	Not Specified	Other,Health Professional ,Literature,Foreign	Diazepam	15-JAN-2003	24-JAN-2003	Not Specified	Not Specified	2003UW00686	-	-
226	5768390	Norvasc	Amlodipine Besylate	C:Cardiovascular system	Ill-Defined Disorder	Persistent Foetal Circulation;Maternal Exposure During Breast Feeding;Asthenia;Neonatal Disorder;Caesarean Section;Neonatal Hypoxia;Blood Pressure Decreased;Cardiac Murmur;Maternal Exposure During Pregnancy;Nasopharyngitis	Serious	Hospitalized;Other Outcomes	Female	-	01-SEP-2005	Expedited	16 MTH	6.87 LB=3.11618 kg	Pfizer	Healthcare Professional	Consumer,Health Professional	-	25-AUG-2005	21-MAR-2005	Not Specified	Not Specified	2005043279	-	-
227	7928190	Norvasc	Amlodipine Besylate	C:Cardiovascular system	Hypertension	Cyanosis;Maternal Exposure During Breast Feeding	Serious	Hospitalized	Female	-	03-MAY-2011	Expedited	4 DAY	Not Specified	Pfizer	Healthcare Professional	Health Professional	-	29-APR-2011	03-MAY-2011	PH	Not Specified	PH-PFIZER INC-2011092281	-	-
228	11477306	Norvasc	Amlodipine Besylate	C:Cardiovascular system	Hypertension	Haematochezia;Regurgitation;Maternal Exposure During Breast Feeding	Serious	Other Outcomes	Female	25-JUN-2015	09-SEP-2015	Expedited	6 WEEK	Not Specified	Pfizer	Healthcare Professional	Not Specified	-	02-SEP-2015	09-SEP-2015	CH	Not Specified	CH-PFIZER INC-2015294457	-	-
229	15717410	-	Amoxicillin	J:Antiinfectives for systemic use	Product Used For Unknown Indication;Streptococcal Urinary Tract Infection	Haematochezia;Exposure Via Breast Milk;Eye Swelling;Enterocolitis	Serious	Other Outcomes	Female	-	23-JAN-2019	Expedited	3 MTH	5.4 KG	Aurobindo	Consumer	Not Specified	Vitamins;Vitamin B	09-JAN-2019	13-DEC-2018	US	Not Specified	US-AUROBINDO-AUR-APL-2018-058356	-	-
230	7389391	-	Amoxicillin	J:Antiinfectives for systemic use	Otitis Media	Maternal Exposure During Breast Feeding;Clostridium Difficile Colitis;Rectal Haemorrhage	Serious	Hospitalized	Female	29-JAN-2010	30-APR-2010	Expedited	4 MTH	Not Specified	Aurobindo	Healthcare Professional	Other,Health Professional ,Foreign	-	15-APR-2010	30-APR-2010	Not Specified	Not Specified	AUR-APL-2010-01106	-	-
231	22028863	-	Amoxicillin	J:Antiinfectives for systemic use	Tooth Infection	Diarrhoea;Gastrointestinal Pain;Vomiting;Exposure Via Breast Milk	Serious	Other Outcomes	Male	19-FEB-2023	21-FEB-2023	Direct	7 MTH	8.28 KG	Fda-Ctu	Consumer	Not Specified	Vitamin D	-	21-FEB-2023	Not Specified	Not Specified	-	-	-
232	11897882	-	Amoxicillin	J:Antiinfectives for systemic use	Product Used For Unknown Indication	Oral Candidiasis;Maternal Exposure During Breast Feeding	Serious	Other Outcomes	Not Specified	15-DEC-2015	08-JAN-2016	Expedited	9 WEEK	Not Specified	Aurobindo	Healthcare Professional	Not Specified	Trimethoprim	25-DEC-2015	08-JAN-2016	GB	Not Specified	GB-AUROBINDO-AUR-APL-2015-12206	-	-
233	16348698	-	Amoxicillin;Domperidone;Clarithromycin	J:Antiinfectives for systemic use	Antibiotic Therapy;Product Used For Unknown Indication	Exposure Via Breast Milk;Asthma;Pneumonia	Serious	Other Outcomes	Male	-	31-OCT-2023	Expedited	18 MTH	Not Specified	Teva	Healthcare Professional	Not Specified	-	09-AUG-2023	23-MAY-2019	CA	Not Specified	CA-TEVA-2019-CA-1052771	-	-
234	12416409	-	Amoxicillin;Omalizumab	J:Antiinfectives for systemic use	Circumcision;Product Used For Unknown Indication;Teething	Viral Infection;Foetal Exposure During Pregnancy;Exposure Via Breast Milk;Eczema;Jaundice Neonatal;Bronchiolitis;Plagiocephaly;Ear Infection;Drug Hypersensitivity;Food Allergy	Serious	Hospitalized	Male	24-OCT-2014	30-MAY-2016	Expedited	0 DAY	4.18 KG	Sandoz	Healthcare Professional	Not Specified	Tylenol	28-OCT-2014	30-MAY-2016	US	Not Specified	PHHY2014US144025	-	-
235	9363618	-	Amoxicillin\Clavulanate Potassium	J:Antiinfectives for systemic use	Product Used For Unknown Indication	Exposure Via Breast Milk;Pyrexia;Vomiting	Serious	Other Outcomes	Male	02-JUN-2013	24-JUN-2013	Expedited	12 MTH	Not Specified	Ranbaxy	Consumer	Not Specified	-	10-JUN-2013	24-JUN-2013	GB	Not Specified	GB-RANBAXY-2013R1-70258	-	-
236	9336785	-	Amoxicillin\Clavulanate Potassium	J:Antiinfectives for systemic use	-	Vomiting;Pyrexia;Exposure Via Breast Milk	Serious	Other Outcomes	Male	02-JUN-2013	07-JUN-2013	Expedited	20 MTH	Not Specified	Sandoz	Consumer	Not Specified	-	04-JUN-2013	07-JUN-2013	GB	Not Specified	PHHY2013GB056859	-	-
237	5810679	Augmentin Xr	Amoxicillin\Clavulanate Potassium	J:Antiinfectives for systemic use	-	Conversion Disorder;Agitation;Maternal Exposure During Breast Feeding	Non-Serious	Non-Serious	Female	10-MAR-2005	02-JUN-2005	Non-Expedited	9 MTH	Not Specified	Glaxosmithkline	Consumer	Not Specified	Acetaminophen\Diphenhydramine	11-MAR-2005	02-JUN-2005	US	Not Specified	US-GLAXOSMITHKLINE-A0549406A	-	-
238	7678769	Augmentin	Amoxicillin\Clavulanate Potassium;Clarithromycin	J:Antiinfectives for systemic use	Product Used For Unknown Indication	Maternal Exposure During Breast Feeding;Rash Maculo-Papular	Serious	Hospitalized	Male	24-OCT-2010	22-NOV-2010	Expedited	0 YR	Not Specified	Glaxosmithkline	Healthcare Professional	Health Professional	-	12-NOV-2010	22-NOV-2010	IT	Not Specified	B0685384A	-	-
239	7670723	Augmentin	Amoxicillin\Clavulanate Potassium;Clarithromycin	J:Antiinfectives for systemic use	Maternal Exposure During Pregnancy	Rash Maculo-Papular;Maternal Exposure During Breast Feeding	Serious	Hospitalized	Male	24-OCT-2010	16-NOV-2010	Expedited	0 YR	Not Specified	Abbott	Healthcare Professional	Health Professional	-	11-NOV-2010	16-NOV-2010	IT	Not Specified	IT-ABBOTT-10P-083-0684941-00	-	-
240	13890833	Augmentin	Amoxicillin\Clavulanate Potassium;Ibuprofen;Thiocolchicoside	J:Antiinfectives for systemic use	Pain;Pyrexia	Exposure Via Breast Milk;Constipation;Diarrhoea;Drug Interaction;Faeces Pale;Faeces Soft;Musculoskeletal Pain;Asthenia;Gastrointestinal Disorder;Decreased Appetite	Serious	Other Outcomes	Male	2017	22-AUG-2017	Expedited	2 YR	12 KG	Pfizer	Healthcare Professional	Not Specified	-	17-AUG-2017	22-AUG-2017	FR	Not Specified	FR-PFIZER INC-2017357836	-	-
241	7858439	Bactrim;Augmentin	Amoxicillin\Clavulanate Potassium;Sulfamethoxazole\Trimethoprim	J:Antiinfectives for systemic use	Lymphadenopathy;Product Used For Unknown Indication;Prophylaxis Urinary Tract Infection	Platelet Count Increased;Maternal Exposure During Breast Feeding;C-Reactive Protein Increased;Neutropenia;Thymus Enlargement;Blood Lactate Dehydrogenase Increased;White Blood Cells Urine Positive;Pyrexia;Lymphadenopathy	Serious	Hospitalized	Male	11-FEB-2011	16-MAR-2011	Expedited	0 YR	6.6 KG	Glaxosmithkline	Consumer	Not Specified	-	10-MAR-2011	16-MAR-2011	FR	Not Specified	B0705404A	-	-
242	17228418	-	Amoxicillin\Clavulanic Acid	J:Antiinfectives for systemic use	Wound Infection	Diarrhoea;Vomiting;Exposure Via Breast Milk	Serious	Hospitalized	Male	12-NOV-2019	03-JAN-2020	Expedited	18 DAY	3.3 KG	Teva	Healthcare Professional	Not Specified	-	25-DEC-2019	03-JAN-2020	ES	Not Specified	ES-TEVA-2019-ES-1160716	-	-
243	20543735	Otezla	Apremilast	L:Antineoplastic and immunomodulating agents	Maternal Exposure During Breast Feeding	Exposure Via Breast Milk	Non-Serious	Non-Serious	Not Specified	-	03-MAR-2022	Non-Expedited	2 WEEK	Not Specified	Amgen	Consumer	Not Specified	-	24-FEB-2022	03-MAR-2022	US	Not Specified	US-AMGEN-USASP2022034975	-	-
244	15608491	Abilify Maintena	Aripiprazole	N:Nervous system	Product Used For Unknown Indication	Meconium Aspiration Syndrome;Maternal Exposure During Breast Feeding	Serious	Hospitalized	Not Specified	13-OCT-2018	12-NOV-2018	Expedited	0 DAY	Not Specified	Otsuka	Healthcare Professional	Not Specified	-	06-NOV-2018	12-NOV-2018	CA	Not Specified	CA-OTSUKA-2018_035806	-	-
245	14276171	Abilify	Aripiprazole	N:Nervous system	Product Used For Unknown Indication	Exposure Via Breast Milk;Premature Baby;Ventricular Septal Defect;Foetal Exposure During Pregnancy	Serious	Other Outcomes;Congenital Anomaly	Female	31-AUG-2011	08-AUG-2018	Expedited	0 DAY	Not Specified	Otsuka	Healthcare Professional	Not Specified	-	05-AUG-2018	11-DEC-2017	JP	Not Specified	JP-OTSUKA-BJ20115989	-	-
246	14271081	Abilify	Aripiprazole	N:Nervous system	Product Used For Unknown Indication	Foetal Exposure During Pregnancy;Large For Dates Baby;Hypoglycaemia Neonatal;C-Reactive Protein Increased;Exposure Via Breast Milk	Serious	Hospitalized	Male	14-APR-2011	08-AUG-2018	Expedited	0 DAY	4.3 KG	Otsuka	Healthcare Professional	Not Specified	-	05-AUG-2018	11-DEC-2017	JP	Not Specified	JP-OTSUKA-BJ20114201	-	-
247	14275702	Abilify	Aripiprazole	N:Nervous system	Schizophrenia	Ventricular Septal Defect;Foetal Exposure During Pregnancy;Exposure Via Breast Milk	Serious	Other Outcomes;Congenital Anomaly	Male	24-JAN-2013	07-AUG-2018	Expedited	0 DAY	2.9 KG	Otsuka	Healthcare Professional	Not Specified	-	06-AUG-2018	11-DEC-2017	JP	Not Specified	JP-OTSUKA-JP-2013-10633	-	-
248	14276578	Abilify	Aripiprazole	N:Nervous system	Schizophrenia	Exposure Via Breast Milk;Neonatal Asphyxia;Foetal Exposure During Pregnancy	Serious	Other Outcomes;Life Threatening	Male	11-JAN-2009	11-DEC-2017	Expedited	0 DAY	3.35 KG	Otsuka	Healthcare Professional	Not Specified	-	18-MAY-2009	11-DEC-2017	JP	Not Specified	JP-OTSUKA-006524	-	-
249	7003159	Abilify	Aripiprazole	N:Nervous system	Product Used For Unknown Indication	Exposure Via Breast Milk;Neonatal Asphyxia;Foetal Exposure During Pregnancy	Serious	Life Threatening;Other Outcomes	Male	11-JAN-2009	08-SEP-2016	Expedited	0 DAY	3.35 KG	Bristol Myers Squibb	Healthcare Professional	Not Specified	-	07-SEP-2016	27-MAY-2009	JP	Not Specified	JP-BRISTOL-MYERS SQUIBB COMPANY-14636856	-	-
250	9201359	Abilify	Aripiprazole	N:Nervous system	Product Used For Unknown Indication	Exposure Via Breast Milk;Foetal Exposure During Pregnancy;Infantile Apnoea;Somnolence Neonatal;Breech Presentation	Serious	Other Outcomes	Male	12-AUG-2009	04-MAR-2016	Expedited	0 DAY	2.87 KG	Bristol Myers Squibb	Healthcare Professional	Not Specified	Sodium Picosulfate;Ritodrine;Ritodrine Hydrochloride;Magnesium Oxide;Azithromycin Dihydrate;Sodium Ferrous Citrate	18-FEB-2016	01-APR-2013	JP	Not Specified	JP-BRISTOL-MYERS SQUIBB COMPANY-14753446	Watanabe N, Kashara M, Sugibayashi R, Nakamura T, Nakajima K, Watanabe O, et al. Perinatal use of aripiprazole a case report. Journal of Clinical Psychopharmacology. 2011;31(3):377-9	-
251	9171028	Abilify	Aripiprazole	N:Nervous system	Product Used For Unknown Indication	Exposure Via Breast Milk;Ventricular Septal Defect;Foetal Exposure During Pregnancy	Serious	Other Outcomes;Congenital Anomaly	Male	24-JAN-2013	24-FEB-2016	Expedited	0 DAY	2.9 KG	Bristol Myers Squibb	Healthcare Professional	Not Specified	-	23-FEB-2016	19-MAR-2013	JP	Not Specified	JP-BRISTOL-MYERS SQUIBB COMPANY-17482621	-	-
252	8267526	Abilify	Aripiprazole	N:Nervous system	Product Used For Unknown Indication	Ventricular Septal Defect;Foetal Exposure During Pregnancy;Exposure Via Breast Milk;Premature Baby	Serious	Other Outcomes;Congenital Anomaly	Female	31-AUG-2011	25-JAN-2016	Expedited	0 DAY	Not Specified	Bristol Myers Squibb	Healthcare Professional	Not Specified	-	20-JAN-2016	29-NOV-2011	JP	Not Specified	JP-BRISTOL-MYERS SQUIBB COMPANY-16252223	-	-
253	8093589	Abilify	Aripiprazole	N:Nervous system	Product Used For Unknown Indication	Hypoglycaemia Neonatal;Large For Dates Baby;Foetal Exposure During Pregnancy;Exposure Via Breast Milk;C-Reactive Protein Increased	Serious	Hospitalized;Other Outcomes	Male	14-APR-2011	14-JAN-2016	Expedited	0 DAY	4.3 KG	Bristol Myers Squibb	Healthcare Professional	Not Specified	-	30-DEC-2015	17-AUG-2011	JP	Not Specified	JP-BRISTOL-MYERS SQUIBB COMPANY-15973118	-	-
254	14271852	Abilify	Aripiprazole	N:Nervous system	Product Used For Unknown Indication;Schizophrenia	Jaundice Neonatal;Low Birth Weight Baby;Exposure Via Breast Milk;Foetal Exposure During Pregnancy;Weight Gain Poor	Serious	Other Outcomes	Male	2009	03-AUG-2018	Expedited	0 YR	2.49 KG	Otsuka	Healthcare Professional	Not Specified	Menatetrenone	31-JUL-2018	11-DEC-2017	JP	Not Specified	JP-OTSUKA-007678AA	-	-
255	14273825	Abilify	Aripiprazole	N:Nervous system	Product Used For Unknown Indication	Exposure Via Breast Milk;Muscle Twitching;Foetal Exposure During Pregnancy;Fever Neonatal	Serious	Other Outcomes	Female	JUL-2016	11-DEC-2017	Expedited	0 YR	Not Specified	Otsuka	Consumer	Not Specified	-	03-AUG-2016	11-DEC-2017	US	Not Specified	US-OTSUKA-2016_019369	-	-
256	11968936	Abilify	Aripiprazole	N:Nervous system	Product Used For Unknown Indication	Weight Gain Poor;Jaundice Neonatal;Exposure Via Breast Milk;Foetal Exposure During Pregnancy;Low Birth Weight Baby	Serious	Other Outcomes	Male	2009	23-AUG-2016	Expedited	0 YR	2.49 KG	Bristol Myers Squibb	Healthcare Professional	Not Specified	Menatetrenone	23-AUG-2016	28-JAN-2016	JP	Not Specified	JP-BRISTOL-MYERS SQUIBB COMPANY-14804777	-	-
257	12646680	Abilify	Aripiprazole	N:Nervous system	Product Used For Unknown Indication	Muscle Twitching;Exposure Via Breast Milk;Foetal Exposure During Pregnancy;Fever Neonatal	Serious	Other Outcomes	Female	JUL-2016	12-AUG-2016	Expedited	0 YR	Not Specified	Bristol Myers Squibb	Consumer	Not Specified	-	03-AUG-2016	12-AUG-2016	US	Not Specified	US-BRISTOL-MYERS SQUIBB COMPANY-BMS-2016-065073	-	-
258	14272527	Abilify	Aripiprazole	N:Nervous system	Product Used For Unknown Indication	Hypoglycaemia Neonatal;Foetal Exposure During Pregnancy;Exposure Via Breast Milk	Serious	Hospitalized;Other Outcomes	Female	25-NOV-2008	03-AUG-2018	Expedited	1 DAY	2.76 KG	Otsuka	Healthcare Professional	Not Specified	Flunitrazepam	31-JUL-2018	11-DEC-2017	JP	Not Specified	JP-OTSUKA-005100	-	-
259	14270657	Abilify	Aripiprazole	N:Nervous system	Product Used For Unknown Indication	Dehydration;Exposure Via Breast Milk;Blood Urine Present;Lethargy;Hypotonia;Eye Disorder;Pyrexia	Serious	Other Outcomes;Hospitalized	Female	OCT-2013	11-DEC-2017	Expedited	13 DAY	Not Specified	Otsuka	Healthcare Professional	Not Specified	-	31-JAN-2014	11-DEC-2017	US	Not Specified	US-OTSUKA-DJ201400685	-	-
260	9856752	Abilify	Aripiprazole	N:Nervous system	Product Used For Unknown Indication	Pyrexia;Eye Disorder;Hypotonia;Blood Urine Present;Dehydration;Lethargy;Exposure Via Breast Milk	Serious	Other Outcomes;Hospitalized	Female	OCT-2013	09-FEB-2016	Expedited	13 DAY	Not Specified	Bristol Myers Squibb	Consumer	Not Specified	-	01-FEB-2016	30-JAN-2014	US	Not Specified	US-BRISTOL-MYERS SQUIBB COMPANY-20070421	-	-
261	11993254	Abilify	Aripiprazole;Lamotrigine	N:Nervous system	Bipolar Disorder	Exposure Via Breast Milk;Hypernatraemia;Metabolic Acidosis;Anaemia Neonatal;Hypoalbuminaemia;Hypokalaemia;Glycosuria;Disseminated Intravascular Coagulation;Hypovolaemic Shock;Foetal Exposure During Pregnancy;Toe Amputation;Weight Decrease Neonatal;Acute Kidney Injury;Hypouricaemia;Dehydration;Necrosis;Euthyroid Sick Syndrome;Hypophagia;Rhabdomyolysis;Thrombosis	Serious	Life Threatening;Hospitalized	Male	-	15-DEC-2019	Expedited	12 DAY	2 KG	Teva	Healthcare Professional	Not Specified	Sertraline	22-JAN-2016	03-FEB-2016	CA	Not Specified	CA-TEVA-630956ACC	-	-
262	6009025	Lexapro;Zyprexa;Topamax;Remeron;Abilify	Aripiprazole;Mirtazapine;Topiramate;Olanzapine;Escitalopram Oxalate	N:Nervous system	-	Maternal Exposure During Pregnancy;Neonatal Oversedation;Selective Eating Disorder;Maternal Exposure During Breast Feeding	Serious	Other Outcomes	Not Specified	10-FEB-2006	07-MAR-2006	Expedited	2 DAY	Not Specified	Forest	Not Specified	Health Professional	-	27-FEB-2006	07-MAR-2006	Not Specified	Not Specified	S06-USA-00681-02	-	-
263	16570811	Vyvanse;Abilify	Aripiprazole;Naloxone Hydrochloride;Buprenorphine;Lisdexamfetamine Dimesylate;Buprenorphine Hydrochloride\Naloxone;Nicotine;Diazepam	N:Nervous system	Drug Dependence;Product Used For Unknown Indication;Smoking Cessation Therapy	Foetal Distress Syndrome;Jaundice Neonatal;Premature Baby;Exposure Via Breast Milk;Foetal Exposure During Pregnancy;Rhesus Incompatibility;Breech Presentation;Drug Withdrawal Syndrome Neonatal;Transfusion	Serious	Other Outcomes;Hospitalized	Male	-	11-AUG-2022	Expedited	1 DAY	2 KG	Titan Pharmaceuticals	Consumer	Not Specified	-	02-AUG-2022	15-JUL-2019	CA	Not Specified	CA-TITAN PHARMACEUTICALS-2019TAN00030	-	-
264	6009631	Topamax;Lexapro;Remeron;Zyprexa;Abilify	Aripiprazole;Olanzapine;Mirtazapine;Escitalopram Oxalate;Topiramate	N:Nervous system	-	Nervous System Disorder;Maternal Exposure During Breast Feeding;Selective Eating Disorder;Neonatal Disorder;Maternal Exposure During Pregnancy;Sedation	Serious	Other Outcomes	Not Specified	08-FEB-2006	08-MAR-2006	Expedited	2 DAY	Not Specified	Organon	Healthcare Professional	Health Professional	-	24-FEB-2006	08-MAR-2006	Not Specified	Not Specified	2006-139169-NL	-	-
265	17946179	-	Aripiprazole;Sertraline Hydrochloride;Lamotrigine	N:Nervous system	Bipolar Disorder	Necrosis;Hypernatraemia;Gangrene;Hypovolaemic Shock;Foetal Exposure During Pregnancy;Disseminated Intravascular Coagulation;Acute Kidney Injury;Dehydration;Exposure Via Breast Milk;Peripheral Artery Thrombosis	Serious	Other Outcomes;Hospitalized	Male	-	26-JUN-2020	Expedited	12 DAY	Not Specified	Emcure	Healthcare Professional	Not Specified	Acetaminophen\Codeine Phosphate;Naproxen;Folic Acid;Levothyroxine;Docusate	18-SEP-2017	26-JUN-2020	CA	Not Specified	CA-EMCURE PHARMACEUTICALS LTD-2017-EPL-001313	Morin C, Chevalier I.. Severe Hypernatremic Dehydration and Lower Limb Gangrene in an Infant Exposed to Lamotrigine, Aripiprazole, and Sertraline in Breast Milk.. Breastfeed-Med. 2017;12(6):377-380	-
266	14305054	Remeron;Zyprexa;Topamax;Lexapro;Abilify	Aripiprazole;Topiramate;Escitalopram Oxalate;Olanzapine;Mirtazapine;Mirtazapine;Olanzapine	N:Nervous system	Product Used For Unknown Indication	Sedation;Selective Eating Disorder;Maternal Exposure During Breast Feeding;Neonatal Disorder;Foetal Exposure During Pregnancy;Exposure During Pregnancy	Serious	Hospitalized;Other Outcomes	Not Specified	08-FEB-2006	19-DEC-2017	Expedited	0 DAY	Not Specified	Otsuka	Healthcare Professional	Not Specified	-	13-MAR-2006	19-DEC-2017	US	Not Specified	US-OTSUKA-DJ20060414	-	-
267	18741581	-	Armodafinil	N:Nervous system	Anxiety;Asthma;Bipolar Disorder;Dyspnoea;Hypothyroidism;Narcolepsy;Oral Herpes;Prophylaxis;Seasonal Allergy;Sleep Apnoea Syndrome;Wheezing	Foetal Exposure During Pregnancy;Candida Infection;Gastrooesophageal Reflux Disease;Eczema Infantile;Dacryostenosis Congenital;Plagiocephaly;Exposure Via Breast Milk;Strabismus Congenital	Serious	Congenital Anomaly	Male	2019	14-JAN-2021	Expedited	0 YR	9.74 KG	Teva	Consumer	Not Specified	Escitalopram;Albuterol Sulfate;Lamictal;Proair Hfa;Pulmicort Flexhaler;Levothyroxine Sodium;Montelukast;Lamictal Odt;Valacyclovir Hydrochloride;Lexapro;Lactobacillus Acidophilus;Lamotrigine;Quetiapine Fumarate;Singulair;Valtrex	13-MAY-2020	14-JAN-2021	US	Not Specified	US-TEVA-2020-US-1238619	-	-
268	19010555	Coartem	Artemether\Lumefantrine	P:Antiparasitic products, insecticides and repellents	Product Used For Unknown Indication	Foaming At Mouth;Maternal Exposure During Breast Feeding;Irritability;Swelling Face;Crying;Eye Swelling	Serious	Other Outcomes	Male	01-MAR-2021	16-MAR-2021	Expedited	3 MTH	Not Specified	Novartis	Healthcare Professional	Not Specified	Acetaminophen	03-MAR-2021	16-MAR-2021	GH	Not Specified	NVSC2021GH052927	-	-
269	15216170	-	Aspirin	B:Blood and blood forming organs	Product Used For Unknown Indication	Exposure Via Breast Milk;Thrombocytopenia;Petechiae;Pyrexia	Serious	Other Outcomes	Not Specified	-	27-SEP-2019	Expedited	5 MTH	Not Specified	Sandoz	Healthcare Professional	Not Specified	-	24-SEP-2019	30-JUL-2018	DK	Not Specified	PHHY2018DK053988	Paulsen NH, Christensen PDoMMH. Anvendelse af pladehæmmere under amning. Manedsskrift for almen praksis. 2018;96:386	-
270	4020086	-	Aspirin	B:Blood and blood forming organs	-	Thrombocytopenic Purpura;Maternal Exposure During Breast Feeding	Serious	Other Outcomes	Not Specified	-	15-OCT-2003	Expedited	5 MTH	Not Specified	Bayer	Not Specified	Health Professional ,Literature,Study	-	01-OCT-2003	15-OCT-2003	Not Specified	Not Specified	200313109GDS	-	-
271	15958397	-	Aspirin;Desogestrel;Interferon Alfa-2b	B:Blood and blood forming organs	-	Vomiting;Exposure Via Breast Milk	Serious	Other Outcomes	Male	-	26-FEB-2019	Expedited	1 MTH	Not Specified	Merck	Healthcare Professional	Not Specified	-	13-FEB-2019	13-FEB-2019	FR	Not Specified	FR-009507513-1902FRA003792	Soussan C, Gouraud A, Portolan G, Jean-Pastor M-J, Pecriaux C, Montastruc J-L, et al.. Drug-induced adverse reactions via breastfeeding: A descriptive study in the french pharmacovigilance database.. Eur-J-Clin-Pharmacol. 2014;70 (11):1361-6	-
272	16000078	-	Aspirin;Interferon Alfa-2b;Desogestrel	B:Blood and blood forming organs	Product Used For Unknown Indication	Exposure Via Breast Milk;Infantile Vomiting	Serious	Other Outcomes	Male	-	17-APR-2019	Expedited	1 MTH	Not Specified	Bayer	Healthcare Professional	Not Specified	-	05-APR-2019	25-FEB-2019	FR	Not Specified	FR-BAYER-2015-010544	Soussan C, Gouraud A, Portolan G, Jean-Pastor M-J, Pecriaux C, Montastruc J-L, et al.. Drug-induced adverse reactions via breastfeeding: A descriptive study in the french pharmacovigilance database. European Journal of Clinical Pharmacology. 2014;70 (11):1361-1366	-
273	10797585	-	Aspirin;Interferon Alfa-2b;Desogestrel	B:Blood and blood forming organs	Product Used For Unknown Indication	Exposure Via Breast Milk;Vomiting	Serious	Other Outcomes	Male	-	16-FEB-2015	Expedited	1 MTH	Not Specified	Novartis	Healthcare Professional	Not Specified	-	06-FEB-2015	16-FEB-2015	FR	Not Specified	PHHY2015FR017978	Soussan C, Gouraud A, Portolan G, Jean-Pastor M-J, Pecriaux C, Montastruc J-L, et al. Drug-induced adverse reactions via breastfeeding: A descriptive study in the french pharmacovigilance database.. Eur-J-Clin-Pharmacol. 2014;70 (11):1361-1366	-
274	17770605	-	Atenolol	C:Cardiovascular system	-	Ill-Defined Disorder;Exposure Via Breast Milk;Craniocerebral Injury;Maternal Drugs Affecting Foetus;Hypotonia;Hypoglycaemia;Perinatal Stroke;Intelligence Test Abnormal;Seizure;Visual Impairment;Cerebral Infarction	Serious	Other Outcomes;Hospitalized;Disabled;Required Intervention;Life Threatening;Congenital Anomaly	Male	05-NOV-2001	12-MAY-2020	Direct	0 DAY	5 LB=2.26796 kg	Fda-Ctu	Healthcare Professional	Health Professional	-	-	12-MAY-2020	US	Not Specified	-	-	-
275	4014742	Tenormin	Atenolol	C:Cardiovascular system	-	Haptoglobin Decreased;Maternal Exposure During Breast Feeding;Liver Disorder;Aspartate Aminotransferase Increased;Jaundice Neonatal;Blood Bilirubin Increased;Maternal Drugs Affecting Foetus;Gamma-Glutamyltransferase Increased;Neonatal Disorder	Serious	Hospitalized	Male	03-AUG-2003	25-FEB-2004	Expedited	3 DAY	3 KG	Astrazeneca	Not Specified	Other,Health Professional ,Foreign	-	18-FEB-2004	01-OCT-2003	Not Specified	Not Specified	2003CG01310	-	-
276	9184499	Tenormin	Atenolol	C:Cardiovascular system	Hypertension	Exposure Via Breast Milk;Bradycardia;Hypotension;Cyanosis	Serious	Hospitalized	Female	-	22-MAR-2013	Expedited	5 DAY	Not Specified	Pfizer	Healthcare Professional	Not Specified	-	14-MAR-2013	22-MAR-2013	US	Not Specified	US-PFIZER INC-2013091788	Schimmel, MS. Toxic effects of atenolol consumed during breast feeding. The Journal of Pediatrics. 1989;114:476-478	-
277	9171106	Tenormin	Atenolol	C:Cardiovascular system	Hypertension	Cyanosis;Exposure Via Breast Milk;Hypotension;Bradycardia	Serious	Hospitalized	Female	-	19-MAR-2013	Expedited	5 DAY	Not Specified	Astrazeneca	Healthcare Professional	Not Specified	-	14-MAR-2013	19-MAR-2013	US	Not Specified	US-ASTRAZENECA-1989UW11106	Schimmel MS. Eideiman AT, Wilschanski MA. Toxic effects of atenolol consumed during breast feeding. The Journal of Pediatric 1989; 114:476-478.	-
278	6260816	-	Atenolol	C:Cardiovascular system	Hypertension	Neonatal Seizure;Blood Glucose Decreased;Cerebral Infarction;Maternal Exposure During Breast Feeding;Developmental Delay;Neonatal Disorder;Visual Impairment	Serious	Disabled;Life Threatening;Hospitalized	Male	10-NOV-2001	02-MAR-2007	Direct	5 DAY	5.4 LB=2.4494 kg	-	Healthcare Professional	Health Professional	-	-	02-MAR-2007	Not Specified	Not Specified	-	-	-
279	9726135	Fybogel;Azasan	Azathioprine;Infliximab;Herbals\Plantago Ovata Seed	L:Antineoplastic and immunomodulating agents	Crohn's Disease;Product Used For Unknown Indication	Exposure Via Breast Milk;Premature Baby;Foetal Exposure During Pregnancy	Serious	Other Outcomes	Female	2013	03-DEC-2013	Expedited	0 YR	2.3 KG	Janssen	Healthcare Professional	Not Specified	Folic Acid;Caltrate	25-NOV-2013	03-DEC-2013	ZA	Not Specified	ZA-JNJFOC-20131118021	-	-
280	8643707	Remicade;Synthroid;Imuran	Azathioprine;Levothyroxine Sodium;Infliximab;Mesalamine	L:Antineoplastic and immunomodulating agents	Foetal Exposure During Pregnancy;Maternal Exposure During Breast Feeding	Premature Baby;Breast Feeding	Serious	Other Outcomes;Hospitalized	Male	06-JUN-2012	29-JUN-2012	Non-Expedited	0 YR	Not Specified	Teva	Healthcare Professional	Not Specified	Iron	20-JUN-2012	29-JUN-2012	CA	Not Specified	CA-JNJFOC-20120610110	-	-
281	18974226	-	Azathioprine;Prednisone	L:Antineoplastic and immunomodulating agents	Myasthenia Gravis;Product Used For Unknown Indication	Foetal Exposure During Pregnancy;Combined Immunodeficiency;Exposure Via Breast Milk	Serious	Other Outcomes	Female	-	05-MAR-2021	Expedited	3 WEEK	Not Specified	Hikma	Healthcare Professional	Not Specified	Omeprazole	23-FEB-2021	05-MAR-2021	US	Not Specified	US-HIKMA PHARMACEUTICALS USA INC.-US-H14001-21-53782	-	-
282	5861777	Prograf;Imuran	Azathioprine;Prednisone;Tacrolimus	L:Antineoplastic and immunomodulating agents	Renal Transplant	Neonatal Respiratory Distress Syndrome;Maternal Exposure During Breast Feeding;Maternal Exposure During Pregnancy;Pregnancy;Caesarean Section;Foetal Distress Syndrome;Premature Baby;Bradycardia Foetal	Serious	Other Outcomes	Male	20-JUL-2005	06-OCT-2005	Expedited	0 YR	1.9 KG	Astellas	Healthcare Professional	Other,Health Professional ,Foreign	-	21-SEP-2005	04-AUG-2005	Not Specified	Not Specified	2005EU001642	-	-
283	11219369	Finacea	Azelaic Acid;Ivermectin	D:Dermatologicals	Rosacea	Exposure Via Breast Milk	Non-Serious	Non-Serious	Male	-	25-JUN-2015	Non-Expedited	2 YR	Not Specified	Bayer	Healthcare Professional	Not Specified	-	24-JUN-2015	25-JUN-2015	US	Not Specified	US-BAYER-2015-329625	-	-
284	6504627	-	Azithromycin Anhydrous	J:Antiinfectives for systemic use	Mastitis	Nausea;Maternal Exposure During Breast Feeding;Hypersensitivity;Diarrhoea	Non-Serious	Non-Serious	Female	06-DEC-2007	07-DEC-2007	Direct	0 YR	8 LB=3.62874 kg	-	Consumer	Not Specified	-	-	07-DEC-2007	Not Specified	Not Specified	-	-	-
285	7875130	-	Azithromycin Anhydrous	J:Antiinfectives for systemic use	-	Maternal Exposure During Breast Feeding;Diarrhoea	Non-Serious	Non-Serious	Not Specified	-	29-MAR-2011	Non-Expedited	1 YR	Not Specified	Pfizer	Consumer	Not Specified	-	23-MAR-2011	29-MAR-2011	US	Not Specified	US-PFIZER INC-2011065760	-	-
286	10618472	-	Azithromycin Anhydrous	J:Antiinfectives for systemic use	-	Flatulence;Diarrhoea;Exposure Via Breast Milk	Non-Serious	Non-Serious	Female	-	02-DEC-2014	Non-Expedited	18 MTH	Not Specified	Teva	Consumer	Not Specified	-	03-MAR-2014	02-DEC-2014	US	Not Specified	US-TEVA-466666USA	-	-
287	10953273	-	Azithromycin Anhydrous	J:Antiinfectives for systemic use	Laryngitis;Sinusitis	Maternal Exposure During Breast Feeding;Diarrhoea	Non-Serious	Non-Serious	Female	13-MAR-2015	25-MAR-2015	Non-Expedited	6 MTH	9 KG	Pfizer	Healthcare Professional	Not Specified	Vitamin D Nos;Vitamins	14-MAR-2015	25-MAR-2015	US	Not Specified	US-PFIZER INC-2015100691	-	-
288	3982129	Zithromax	Azithromycin Dihydrate	J:Antiinfectives for systemic use	Ill-Defined Disorder	Onychomadesis;Maternal Exposure During Breast Feeding;Erythema	Serious	Other Outcomes	Female	29-JAN-2003	28-JUL-2003	Expedited	7 MTH	8.3 KG	Pfizer	Healthcare Professional	Health Professional ,Foreign	-	14-JUL-2003	28-JUL-2003	Not Specified	Not Specified	2003030467	-	-
289	6093262	Neosporin	Bacitracin Zinc\Neomycin Sulfate\Polymyxin B Sulfate	D:Dermatologicals	Accidental Exposure To Product	Maternal Exposure During Breast Feeding;Neonatal Respiratory Arrest;Infantile Vomiting	Serious	Other Outcomes	Female	08-JUL-2006	18-JUL-2006	Expedited	1 DAY	6 LB=2.72155 kg	Pfizer	Consumer	Consumer	-	08-JUL-2006	18-JUL-2006	Not Specified	Not Specified	2006085321	-	-
290	6848581	Colazal	Balsalazide Disodium;Azathioprine	A:Alimentary tract and metabolism	Colitis Ulcerative;Product Used For Unknown Indication	Rectal Haemorrhage;Maternal Exposure During Breast Feeding	Serious	Other Outcomes	Not Specified	2008	10-FEB-2009	Expedited	9 WEEK	Not Specified	Valeant	Healthcare Professional	Other,Health Professional ,Foreign	-	06-FEB-2009	03-DEC-2008	Not Specified	Not Specified	SP02159	-	-
291	6860994	Colazal	Balsalazide Disodium;Azathioprine	A:Alimentary tract and metabolism	Colitis Ulcerative	Rectal Haemorrhage;Maternal Exposure During Breast Feeding	Serious	Other Outcomes	Not Specified	-	09-DEC-2008	Expedited	9 WEEK	Not Specified	Aaipharma	Healthcare Professional	Other,Health Professional ,Foreign	-	02-DEC-2008	09-DEC-2008	Not Specified	Not Specified	2008S1000603	-	-
292	13830242	Sirturo	Bedaquiline Fumarate	J:Antiinfectives for systemic use	Mineral Supplementation;Neuropathy Peripheral;Tuberculosis	Gastroenteritis;Aspiration;Pyrexia;Respiratory Tract Infection;Diarrhoea;Exposure Via Breast Milk	Serious	Hospitalized;Died	Male	APR-2017	07-AUG-2017	Expedited	0 DAY	2.1 KG	Janssen	Healthcare Professional	Not Specified	Cycloserine;Ethambutol;Etoposide;Linezolid;Vitamin B6;Amikacin;Pyrazinamide;Moxifloxacin	03-AUG-2017	03-AUG-2017	PK	Not Specified	PK-JNJFOC-20170418350	-	-
293	20372853	Amoxicillin Trihydrate;Sirturo	Bedaquiline Fumarate;Aminosalicylic Acid;Amikacin;Amoxicillin;Terizidone;Linezolid;Meropenem;Clofazimine	J:Antiinfectives for systemic use	Tuberculosis	Exposure Via Breast Milk;Myelosuppression	Serious	Other Outcomes	Male	-	25-JAN-2022	Expedited	6 MTH	Not Specified	Johnson And Johnson	Consumer	Not Specified	-	19-JAN-2022	25-JAN-2022	DE	Not Specified	DE-JNJFOC-20220141339	-	-
294	9605178	-	Belimumab	L:Antineoplastic and immunomodulating agents	Systemic Lupus Erythematosus	Torticollis;Pleural Effusion;Tricuspid Valve Incompetence;Ascites;Exposure Via Breast Milk;Foetal Exposure During Pregnancy;Tachycardia Foetal;Skin Oedema;Sinus Tachycardia;Foetal Heart Rate Deceleration Abnormality;Polyhydramnios;Echocardiogram Abnormal;Hydrops Foetalis	Serious	Life Threatening;Other Outcomes	Female	12-APR-2013	17-FEB-2015	Expedited	0 YR	2.7 KG	Glaxosmithkline	Healthcare Professional	Not Specified	Iron;Folic Acid;Pepcid;Prednisone;Aspirin;Plaquenil;Mycophenolic Acid;Vitamin C	22-SEP-2014	08-OCT-2013	US	Not Specified	US-GLAXOSMITHKLINE-A1043983B	-	-
295	14204814	Benlysta	Belimumab	L:Antineoplastic and immunomodulating agents	Systemic Lupus Erythematosus	Eye Operation;Exposure Via Breast Milk	Non-Serious	Non-Serious	Not Specified	AUG-2016	20-NOV-2017	Non-Expedited	1 MTH	Not Specified	Glaxosmithkline	Consumer	Not Specified	Lovenox	14-NOV-2017	20-NOV-2017	US	Not Specified	US-GLAXOSMITHKLINE-US2017GSK176891	-	-
296	23406688	-	Benzonatate	R:Respiratory system	-	Seizure;Accidental Exposure To Product;Cardiac Arrest;Maternal Exposure During Breast Feeding	Serious	Other Outcomes;Hospitalized;Died;Life Threatening	Female	2022	16-JAN-2024	Expedited	16 MTH	Not Specified	Pfizer	Healthcare Professional	Not Specified	-	05-JAN-2024	16-JAN-2024	US	Not Specified	US-PFIZER INC-202400009783	Gummin, D.. 2022 Annual Report of the National Poison Data System (NPDS) from America's Poison Centers: 40th Annual Report. Clinical Toxicology. 2023;61 (10):717-939	-
297	10974257	Acanya	Benzoyl Peroxide\Clindamycin Phosphate	D:Dermatologicals	Product Used For Unknown Indication	Maternal Drugs Affecting Foetus;Colitis;Gastroenteritis;Exposure Via Breast Milk	Serious	Other Outcomes	Male	17-JAN-2015	01-APR-2015	Expedited	1 MTH	5.45 KG	Bausch And Lomb	Consumer	Not Specified	-	18-MAR-2015	01-APR-2015	US	Not Specified	US-BAUSCH-BL-2015-010094	-	-
298	18610371	-	Betamethasone Dipropionate	D:Dermatologicals	-	Haematochezia;Weight Gain Poor;Expired Product Administered;Exposure Via Breast Milk;Cough	Serious	Other Outcomes	Female	2020	06-FEB-2021	Expedited	5 MTH	Not Specified	Merck	Consumer	Not Specified	-	03-FEB-2021	14-DEC-2020	PL	Not Specified	PL-009507513-2012POL003343	-	-
299	6714223	Taclonex	Betamethasone Dipropionate\Calcipotriene\Calcipotriene Hydrate;Vitamins	D:Dermatologicals	Vitamin Supplementation	Maternal Exposure During Breast Feeding;Growth Retardation;Sepsis Neonatal;Neonatal Seizure;Hypercalcaemia;Premature Baby;Infantile Apnoea;Neonatal Disorder	Serious	Other Outcomes	Male	10-DEC-2002	25-JUL-2008	Expedited	1 DAY	1.5 KG	Warner Chilcott	Not Specified	Other,Health Professional ,Foreign	Codeine;Unspecified Ingredient;Cefotaxime Sodium;Sodium Phosphate, Monobasic, Anhydrous;Prednisone;Labetalol Hydrochloride;Tramadol Hydrochloride	14-JUL-2008	17-JUL-2008	Not Specified	Not Specified	08-001114	-	-
300	9833965	Betamethasone	Betamethasone\Betamethasone Dipropionate;Progesterone;Clomiphene Citrate;Metformin Hydrochloride;Ritodrine;Prednisolone	D:Dermatologicals	Product Used For Unknown Indication	Exposure Via Breast Milk;Premature Baby;Foetal Exposure During Pregnancy	Serious	Other Outcomes	Female	29-MAR-2013	14-JUL-2016	Expedited	0 DAY	1.75 KG	Bristol Myers Squibb	Healthcare Professional	Not Specified	Folic Acid;Calcium	12-JUL-2016	22-JAN-2014	IN	Not Specified	IN-BRISTOL-MYERS SQUIBB COMPANY-20068789	Jain D. Fertility and pregnancy outcome in a woman with classic congenital adrenal hyperplasia. BMJ Case Rep. 2013;1-5	-
301	7924736	Celestamine	Betamethasone\Dexchlorpheniramine Maleate	D:Dermatologicals	Product Used For Unknown Indication	Dyspnoea;Oxygen Saturation Decreased;Maternal Exposure During Breast Feeding;Apnoea;Bradycardia;Respiratory Disorder	Serious	Life Threatening	Female	28-FEB-2011	07-APR-2011	Expedited	2 MTH	Not Specified	Schering Plough	Healthcare Professional	Health Professional ,Foreign	-	05-APR-2011	07-APR-2011	Not Specified	Not Specified	2011SP015140	-	-
302	6957852	-	Bisoprolol Fumarate	C:Cardiovascular system	Maternal Exposure During Breast Feeding	Maternal Exposure During Breast Feeding;Hypoglycaemia Neonatal	Serious	Other Outcomes	Male	MAR-2009	24-MAR-2009	Expedited	5 DAY	Not Specified	Barr	Not Specified	Health Professional ,Foreign	-	18-MAR-2009	24-MAR-2009	Not Specified	Not Specified	188646USA	-	-
303	20127772	Bisoprolol	Bisoprolol\Bisoprolol Fumarate;Folic Acid;Tocilizumab;Nifedipine;Carbamazepine;Omeprazole	C:Cardiovascular system	Epilepsy;Gastrooesophageal Reflux Disease;Maternal Hypertension Affecting Foetus;Prophylaxis Of Neural Tube Defect;Takayasu's Arteritis	Hypoglycaemia Neonatal;Exposure Via Breast Milk;Foetal Exposure During Pregnancy	Serious	Hospitalized;Other Outcomes	Male	01-NOV-2021	29-NOV-2021	Expedited	1 DAY	2.3 KG	Mylan	Healthcare Professional	Not Specified	-	21-NOV-2021	29-NOV-2021	GB	Not Specified	GB-MYLANLABS-2021M1087022	-	-
304	20134921	Bisoprolol	Bisoprolol\Bisoprolol Fumarate;Omeprazole;Tocilizumab;Folic Acid;Nifedipine;Aspirin;Carbamazepine	C:Cardiovascular system	Epilepsy;Gastrooesophageal Reflux Disease;Maternal Hypertension Affecting Foetus;Prophylaxis Of Neural Tube Defect;Takayasu's Arteritis	Exposure Via Breast Milk;Hypoglycaemia Neonatal	Serious	Other Outcomes	Male	01-NOV-2021	01-DEC-2021	Expedited	1 DAY	2.3 KG	Astrazeneca	Healthcare Professional	Not Specified	-	21-NOV-2021	01-DEC-2021	Not Specified	Not Specified	GB-AstraZeneca-2021A848891	-	-
305	19897873	Rexulti	Brexpiprazole	N:Nervous system	Product Used For Unknown Indication	Exposure Via Breast Milk	Non-Serious	Non-Serious	Male	-	29-SEP-2021	Non-Expedited	23 DAY	Not Specified	Otsuka	Healthcare Professional	Not Specified	-	04-JAN-2021	29-SEP-2021	US	Not Specified	US-OTSUKA-2021_000259	Berlin S, Bodnar K. Low breast milk production associated with brexpiprazole (Rexulti). Breastfeeding Medicine. 2020;15 (10):A3	-
306	14829058	Briviact	Brivaracetam	N:Nervous system	Epilepsy;Product Used For Unknown Indication	Maternal Exposure During Breast Feeding;Bradycardia Foetal;Foetal Exposure During Pregnancy;Respiratory Disorder	Serious	Other Outcomes;Hospitalized	Male	03-FEB-2018	30-APR-2018	Expedited	0 DAY	Not Specified	Ucb	Healthcare Professional	Not Specified	Folic Acid;Iodine;Topiramate	18-APR-2018	30-APR-2018	DE	Not Specified	DE-UCBSA-2018017452	-	-
307	19207104	Briviact	Brivaracetam	N:Nervous system	Partial Seizures	Postmature Baby;Exposure Via Breast Milk;Maternal Exposure Before Pregnancy;Maternal Exposure During Pregnancy	Serious	Other Outcomes	Female	JUN-2020	09-JUN-2021	Expedited	0 YR	3.26 KG	Ucb	Healthcare Professional	Not Specified	-	19-APR-2021	03-MAY-2021	CZ	Not Specified	CZ-UCBSA-2021020614	-	-
308	20854215	-	Brivaracetam	N:Nervous system	Epilepsy	Large For Dates Baby;Maternal Exposure Before Pregnancy;Exposure Via Breast Milk;Maternal Exposure During Pregnancy;Postmature Baby	Serious	Other Outcomes	Male	01-FEB-2021	20-MAY-2022	Expedited	Not Specified	2.949 KG	Ucb	Consumer	Not Specified	-	10-MAY-2022	20-MAY-2022	CO	Not Specified	CO-UCBSA-2022028734	-	-
309	3842352	-	Bromocriptine Mesylate	N:Nervous system	-	Mastitis;Maternal Exposure During Breast Feeding;Tachycardia Paroxysmal;Supraventricular Tachycardia	Serious	Other Outcomes	Male	14-AUG-2002	12-FEB-2003	Expedited	6 DAY	2.3 KG	Novartis	Healthcare Professional	Other,Health Professional ,Foreign	Gentamicin;Claforan	29-JAN-2003	13-SEP-2002	Not Specified	Not Specified	PHNU2002DE02984	-	-
310	5989603	Pulmicort Flexhaler	Budesonide	R:Respiratory system	Asthma	Adrenocortical Insufficiency Neonatal;Neutropenia;Adrenal Insufficiency;Maternal Exposure During Breast Feeding;Dermatitis;Maternal Exposure During Pregnancy	Serious	Other Outcomes	Male	26-JAN-2006	20-OCT-2006	Expedited	2 MTH	5.6 KG	Astrazeneca	Healthcare Professional	Health Professional	-	11-OCT-2006	23-FEB-2006	JP	Not Specified	2006AP00653	-	-
311	7422012	Pulmicort Flexhaler	Budesonide	R:Respiratory system	Asthma	Eczema;Milk Allergy;Maternal Exposure During Breast Feeding	Non-Serious	Non-Serious	Female	-	16-JUN-2010	Non-Expedited	7 MTH	Not Specified	Astrazeneca	Consumer	Not Specified	-	01-OCT-2009	16-JUN-2010	US	Not Specified	US-ASTRAZENECA-2009SE17141	-	-
312	10172686	Rhinocort	Budesonide;Fluticasone Propionate	R:Respiratory system	Asthma;Seasonal Allergy	Type 1 Diabetes Mellitus;Exposure Via Breast Milk;Maternal Drugs Affecting Foetus	Serious	Hospitalized;Congenital Anomaly	Female	26-APR-2012	20-JUN-2014	Expedited	0 DAY	13 KG	Astrazeneca	Healthcare Professional	Not Specified	-	12-JUN-2014	15-MAY-2014	DK	Not Specified	DK-ASTRAZENECA-2014SE31150	-	-
313	10191903	Rhinocort	Budesonide;Fluticasone Propionate	R:Respiratory system	Asthma;Product Used For Unknown Indication	Exposure Via Breast Milk;Foetal Exposure During Pregnancy;Type 1 Diabetes Mellitus	Serious	Hospitalized;Other Outcomes;Congenital Anomaly	Female	26-APR-2012	23-MAY-2014	Expedited	0 DAY	13 KG	Glaxosmithkline	Healthcare Professional	Not Specified	-	13-MAY-2014	23-MAY-2014	DK	Not Specified	DK-GLAXOSMITHKLINE-B0995175A	-	-
314	10504986	Symbicort	Budesonide\Formoterol Fumarate Dihydrate	R:Respiratory system	-	Maternal Exposure During Breast Feeding;Hair Growth Abnormal	Non-Serious	Non-Serious	Female	-	08-OCT-2014	Non-Expedited	5 MTH	Not Specified	Astrazeneca	Healthcare Professional	Not Specified	-	26-SEP-2014	08-OCT-2014	US	Not Specified	US-ASTRAZENECA-2014SE73024	-	-
315	12639846	Symbicort	Budesonide\Formoterol Fumarate Dihydrate	R:Respiratory system	Asthma	Heart Rate Increased;Maternal Exposure During Breast Feeding;Respiratory Rate Increased	Serious	Other Outcomes;Hospitalized	Female	22-JUN-2016	10-AUG-2016	Expedited	8 DAY	4 KG	Astrazeneca	Healthcare Professional	Not Specified	-	02-AUG-2016	10-AUG-2016	GB	Not Specified	GB-ASTRAZENECA-2016SE83238	-	-
316	5667328	Sufenta;Marcaine	Bupivacaine Hydrochloride;Sufentanil Citrate	N:Nervous system	Spinal Anaesthesia	Maternal Exposure During Breast Feeding;Hypotonia Neonatal;Malaise;Maternal Exposure During Pregnancy;Bradycardia Neonatal	Serious	Life Threatening	Female	15-JUL-2004	08-OCT-2004	Expedited	1 DAY	2.83 KG	Astrazeneca	Not Specified	Other,Health Professional ,Foreign	-	04-OCT-2004	08-OCT-2004	Not Specified	Not Specified	2004CG01974	-	-
317	9733725	-	Buprenorphine	N:Nervous system	Depression;Drug Dependence;Vomiting	Exposure Via Breast Milk;Jaundice Neonatal;Foetal Exposure During Pregnancy	Serious	Hospitalized;Other Outcomes	Male	15-FEB-2013	06-FEB-2014	Expedited	0 YR	Not Specified	Reckitt Benckiser	Healthcare Professional	Not Specified	Zantac;Zofran;Zoloft	27-JAN-2014	05-DEC-2013	US	Not Specified	US-RB-061168-13	-	-
318	9588127	-	Buprenorphine	N:Nervous system	Drug Dependence	Foetal Exposure During Pregnancy;Premature Baby;Gastrooesophageal Reflux Disease;Exposure Via Breast Milk;Grunting	Serious	Other Outcomes	Female	JUL-2012	03-OCT-2013	Expedited	0 YR	Not Specified	Reckitt Benckiser	Consumer	Not Specified	-	23-SEP-2013	03-OCT-2013	US	Not Specified	US-RB-058944-13	-	-
319	10057470	-	Buprenorphine	N:Nervous system	Anxiety;Product Used For Unknown Indication	Exposure Via Breast Milk;Drug Withdrawal Syndrome Neonatal;Foetal Exposure During Pregnancy;Neonatal Aspiration	Serious	Hospitalized;Other Outcomes	Male	2013	03-APR-2014	Expedited	1 MTH	Not Specified	Reckitt Benckiser	Consumer	Not Specified	Klonopin	27-MAR-2014	03-APR-2014	US	Not Specified	US-RB-064652-14	-	-
320	22767477	-	Buprenorphine	N:Nervous system	Product Used For Unknown Indication	Somnolence;Accidental Exposure To Product By Child;Crime;Hypotension;Exposure Via Breast Milk	Serious	Hospitalized	Male	-	31-JUL-2023	Expedited	1 YR	Not Specified	Purdue	Healthcare Professional	Not Specified	-	27-JUL-2023	31-JUL-2023	SI	Not Specified	SI-PURDUE-USA-2023-0303785	Brvar M.. Napacne uporabe zdravil in nesrece z zdravili - obravnavanje v sklopu 24-urne toksikoloske sluzbe. [Misuse of medicines and medication accidents - management within the 24-hour toxicology service.].. 10 slovensko srecanje o klinicni farmakologiji: varna uporaba zdravil.. 2023;10-8	-
321	21650291	-	Buprenorphine	N:Nervous system	Product Used For Unknown Indication	Sudden Death;Exposure Via Breast Milk	Serious	Died	Male	JAN-2016	28-NOV-2022	Expedited	12 DAY	Not Specified	Mylan	Healthcare Professional	Not Specified	-	14-NOV-2022	28-NOV-2022	FR	Not Specified	FR-MYLANLABS-2022M1131206	Claudet I, de Visme S, Duthoit G, Barnet L, Marchand-Tonel C, Chever M, et al. Prevalence of positive toxicology analysis from the French national registry for sudden unexpected infant death (Tox-MIN). Clin-Toxicol-(Phila) 2022;60(1):38-45.	-
322	18179200	Norspan	Buprenorphine	N:Nervous system	Pain	Failure To Thrive;Foetal Exposure During Pregnancy;Maternal Exposure During Breast Feeding;Poor Feeding Infant;Weight Gain Poor	Serious	Hospitalized	Female	JUN-2020	20-AUG-2020	Expedited	12 DAY	Not Specified	Purdue	Healthcare Professional	Not Specified	Metoprolol	05-AUG-2020	20-AUG-2020	SE	Not Specified	SE-PURDUE-USA-2020-0162919	-	-
323	18396125	-	Buprenorphine	N:Nervous system	Drug Use Disorder	Poor Feeding Infant;Miosis;Somnolence;Drug Withdrawal Syndrome Neonatal;Hypoglycaemia;Exposure Via Breast Milk;Lethargy;Toxicity To Various Agents;Bradycardia	Serious	Other Outcomes;Hospitalized	Male	-	07-APR-2021	Expedited	2 WEEK	Not Specified	Ranbaxy	Healthcare Professional	Not Specified	-	24-MAR-2021	19-OCT-2020	US	Not Specified	US-SUN PHARMACEUTICAL INDUSTRIES LTD-2019R1-219911	Dorey A, Owen K, Chenoweth J, Catlin J, Ford J. Possible buprenorphine toxicity in a breastfeeding neonate. Clin Toxicol (Phila). 2019;57(10):889-890 (36)	-
324	16771147	-	Buprenorphine	N:Nervous system	Drug Use Disorder	Exposure Via Breast Milk;Somnolence Neonatal;Coma Scale Abnormal;Drug Withdrawal Syndrome Neonatal;Hypoglycaemia Neonatal;Bradycardia Neonatal;Selective Eating Disorder;Lethargy;Miosis;Toxicity To Various Agents	Serious	Other Outcomes	Male	-	07-JUL-2020	Expedited	2 WEEK	Not Specified	Pfizer	Healthcare Professional	Not Specified	-	03-JUL-2020	04-SEP-2019	US	Not Specified	US-PFIZER INC-2019370696	Dorey, A.. Possible buprenorphine toxicity in a breastfeeding neonate. Clinical Toxicology. 2019;57 (10):889-890	-
325	16818959	-	Buprenorphine	N:Nervous system	-	Exposure Via Breast Milk;Drug Withdrawal Syndrome Neonatal	Serious	Hospitalized	Male	-	17-SEP-2019	Non-Expedited	2 WEEK	Not Specified	Teva	Healthcare Professional	Not Specified	-	09-SEP-2019	17-SEP-2019	US	Not Specified	US-TEVA-2019-US-1108527	Dorey A, Owen K, Chenoweth J, Catlin J, Ford J. Possible buprenorphine toxicity in a breastfeeding neonate. Clin-Toxicol-(Phila) 2019;57(10):889-890.	-
326	16793781	-	Buprenorphine	N:Nervous system	-	Maternal Exposure During Breast Feeding;Miosis;Toxicity To Various Agents;Poor Feeding Infant;Hypoglycaemia;Somnolence;Bradycardia	Serious	Hospitalized;Other Outcomes	Male	-	11-SEP-2019	Expedited	2 WEEK	Not Specified	Titan Pharmaceuticals	Healthcare Professional	Not Specified	-	02-SEP-2019	11-SEP-2019	US	Not Specified	US-TITAN PHARMACEUTICALS-2019TAN00046	Dorey A, Owen K, Chenoweth J, Catlin J, Ford J. Possible Buprenorphine Toxicity in a Breastfeeding Neonate.. Clin Toxicol. 2019;57(10):889-890	-
327	16773145	-	Buprenorphine	N:Nervous system	Drug Use Disorder	Exposure Via Breast Milk;Hypoglycaemia Neonatal;Bradycardia Neonatal;Poor Feeding Infant;Foetal Exposure During Pregnancy;Drug Withdrawal Syndrome Neonatal;Somnolence Neonatal	Serious	Other Outcomes;Hospitalized	Male	-	04-SEP-2019	Expedited	2 WEEK	Not Specified	Reckitt Benckiser	Healthcare Professional	Not Specified	-	26-AUG-2019	04-SEP-2019	US	Not Specified	US-INDIVIOR EUROPE LIMITED-INDV-121347-2019	Alyrene Dorey, Kelly Owen, James Chenoweth, James Catlin, Jonathan Ford. Possible buprenorphine toxicity in a breastfeeding neonate. Clinical Toxicology. 2019;57(10):889	-
328	9298116	-	Buprenorphine	N:Nervous system	-	Agitation;Foetal Exposure During Pregnancy;Tremor;Hyperreflexia;Withdrawal Syndrome;Myoclonus;Exposure Via Breast Milk;Sneezing;Hyperhidrosis;Insomnia;Yawning;Mydriasis	Serious	Hospitalized;Other Outcomes	Female	-	31-OCT-2012	Expedited	4 MTH	Not Specified	Ethypharm	Healthcare Professional	Health Professional ,Literature	-	18-OCT-2012	31-OCT-2012	Not Specified	Not Specified	2012ML000073	-	-
329	8703300	-	Buprenorphine	N:Nervous system	-	Hyperhidrosis;Sneezing;Foetal Exposure During Pregnancy;Agitation;Mydriasis;Maternal Exposure During Breast Feeding;Psychomotor Hyperactivity;Yawning;Drug Withdrawal Syndrome;Insomnia;Myoclonus;Tremor	Serious	Other Outcomes	Female	-	03-AUG-2012	Expedited	4 MTH	Not Specified	Ethypharm	Healthcare Professional	Health Professional	-	01-AUG-2012	03-AUG-2012	US	Not Specified	US-MDL-2012ML000073	PHARMACOTHERAPY	-
330	8687729	-	Buprenorphine	N:Nervous system	-	Agitation;Insomnia;Hyperreflexia;Maternal Exposure During Breast Feeding;Yawning;Mydriasis;Sneezing;Myoclonus;Hyperhidrosis;Foetal Exposure During Pregnancy;Tremor	Serious	Other Outcomes;Hospitalized	Female	-	27-JUL-2012	Expedited	4 MTH	Not Specified	Teva	Healthcare Professional	Health Professional	-	23-JUL-2012	27-JUL-2012	US	Not Specified	US-TEVA-350147USA	Elladki, et al. H. Buprenorphine withdrawal in an infant after cessation of breastfeeding: A case report and review of the literature.. Pharmacotherapy. 2011 OCT 01;31:.	-
331	8436968	-	Buprenorphine	N:Nervous system	-	Psychomotor Hyperactivity;Yawning;Hyperhidrosis;Insomnia;Tremor;Mydriasis;Myoclonus;Sneezing;Agitation Neonatal;Maternal Drugs Affecting Foetus;Maternal Exposure During Breast Feeding;Drug Withdrawal Syndrome Neonatal	Serious	Hospitalized	Female	-	17-FEB-2012	Expedited	4 MTH	Not Specified	Hospira	Healthcare Professional	Health Professional ,Literature	-	06-FEB-2012	17-FEB-2012	Not Specified	Not Specified	1192296	-	-
332	9997713	Subutex	Buprenorphine Hydrochloride	N:Nervous system	Product Used For Unknown Indication	Foetal Exposure During Pregnancy;Drug Withdrawal Syndrome Neonatal;Maternal Exposure During Breast Feeding	Serious	Hospitalized;Other Outcomes	Female	-	04-MAR-2014	Non-Expedited	0 DAY	Not Specified	Reckitt Benckiser	Consumer	Consumer	-	04-FEB-2013	04-MAR-2014	Not Specified	Not Specified	RB-49899-2013	-	-
333	18359135	Subutex	Buprenorphine Hydrochloride	N:Nervous system	Drug Dependence	Foetal Exposure During Pregnancy;Drug Withdrawal Syndrome Neonatal;Exposure Via Breast Milk	Serious	Hospitalized;Other Outcomes	Female	OCT-2019	08-OCT-2020	Expedited	0 YR	Not Specified	Reckitt Benckiser	Consumer	Not Specified	-	14-NOV-2019	08-OCT-2020	US	Not Specified	US-INDIVIOR LIMITED-INDV-122413-2019	-	-
334	10158476	Subutex	Buprenorphine Hydrochloride	N:Nervous system	Drug Dependence;Product Used For Unknown Indication	Jaundice Neonatal;Exposure Via Breast Milk;Premature Baby;Foetal Exposure During Pregnancy	Serious	Other Outcomes	Female	OCT-2012	07-MAY-2014	Expedited	0 YR	Not Specified	Reckitt Benckiser	Consumer	Not Specified	Nicotine	28-APR-2014	07-MAY-2014	US	Not Specified	US-RB-066854-14	-	-
335	9177679	Subutex	Buprenorphine Hydrochloride	N:Nervous system	Drug Dependence	Foetal Exposure During Pregnancy;Increased Bronchial Secretion;Jaundice Neonatal;Agitation Neonatal;Dyspnoea;Drug Withdrawal Syndrome Neonatal;Maternal Drugs Affecting Foetus;Infantile Diarrhoea;Hypotonia Neonatal;Exposure Via Breast Milk	Serious	Other Outcomes	Female	FEB-2011	03-OCT-2012	Expedited	0 YR	Not Specified	Reckitt Benckiser	Consumer	Not Specified	-	21-SEP-2012	03-OCT-2012	US	Not Specified	US-RB-037319-12	-	-
336	8426184	Subutex	Buprenorphine Hydrochloride	N:Nervous system	Drug Dependence	Low Birth Weight Baby;Foetal Exposure During Pregnancy;Temperature Regulation Disorder;Maternal Exposure During Breast Feeding;Premature Baby	Serious	Other Outcomes;Hospitalized	Female	01-JUL-2011	15-MAR-2012	Expedited	0 YR	Not Specified	Reckitt Benckiser	Consumer	Not Specified	-	05-MAR-2012	24-FEB-2012	US	Not Specified	US-RB-037420-12	-	-
337	8464922	Subutex	Buprenorphine Hydrochloride	N:Nervous system	Drug Dependence	Maternal Exposure During Breast Feeding;Drug Withdrawal Syndrome Neonatal;Irritability	Serious	Hospitalized;Other Outcomes	Female	01-DEC-2010	28-FEB-2012	Non-Expedited	0 YR	Not Specified	Reckitt Benckiser	Consumer	Consumer	-	03-FEB-2011	28-FEB-2012	Not Specified	Not Specified	RB-21795-2011	-	-
338	8169326	Subutex	Buprenorphine Hydrochloride	N:Nervous system	Drug Dependence	Respiratory Disorder;Maternal Exposure During Breast Feeding;Maternal Drugs Affecting Foetus;Selective Eating Disorder;Premature Baby;Small For Dates Baby;Feeding Disorder;Maternal Exposure During Pregnancy	Serious	Hospitalized;Other Outcomes	Female	01-JAN-2011	05-OCT-2011	Expedited	0 YR	2 KG	Reckitt Benckiser	Healthcare Professional	Health Professional	-	27-SEP-2011	05-OCT-2011	US	Not Specified	US-RB-032398-11	-	-
339	8154884	Subutex	Buprenorphine Hydrochloride	N:Nervous system	Drug Dependence	Maternal Exposure During Breast Feeding;Hospitalisation;Medium-Chain Acyl-Coenzyme A Dehydrogenase Deficiency;Maternal Exposure During Pregnancy	Non-Serious	Non-Serious	Male	01-JUL-2010	23-SEP-2011	Expedited	0 YR	Not Specified	Reckitt Benckiser	Consumer	Not Specified	-	16-SEP-2011	23-SEP-2011	US	Not Specified	US-RB-032249-11	-	-
340	7342309	Subutex	Buprenorphine Hydrochloride	N:Nervous system	Maternal Exposure During Breast Feeding;Maternal Exposure During Pregnancy	Maternal Exposure During Breast Feeding;Death;Maternal Exposure During Pregnancy	Serious	Died	Female	26-NOV-2009	02-APR-2010	Expedited	0 YR	Not Specified	Reckitt Benckiser	Healthcare Professional	Health Professional	-	19-MAR-2010	02-APR-2010	FR	Not Specified	FR-RB-005121-10	-	-
341	6853613	Subutex	Buprenorphine Hydrochloride	N:Nervous system	Product Used For Unknown Indication	Hypertonia;Tremor Neonatal;Caesarean Section;Maternal Drugs Affecting Foetus;Maternal Exposure During Breast Feeding;Hypertonia Neonatal;Tremor;Bradycardia Neonatal;Bradycardia;Maternal Exposure During Pregnancy	Serious	Hospitalized	Male	12-NOV-2008	16-DEC-2008	Expedited	0 YR	1.99 KG	Reckitt Benckiser	Healthcare Professional	Health Professional	-	12-DEC-2008	16-DEC-2008	FR	Not Specified	FR-RB-007474-08	-	-
342	6553609	Subutex	Buprenorphine Hydrochloride	N:Nervous system	Drug Dependence	Maternal Exposure During Breast Feeding;Gastrooesophageal Reflux Disease;Maternal Exposure During Pregnancy;Apnoea;Respiratory Arrest;Premature Baby;Bradycardia	Serious	Hospitalized;Life Threatening	Male	01-MAY-2007	15-FEB-2008	Expedited	0 YR	2.25 KG	Reckitt Benckiser	Consumer	Not Specified	-	14-FEB-2008	15-FEB-2008	US	Not Specified	US-RB-009278-08	-	-
343	6350459	Subutex	Buprenorphine Hydrochloride	N:Nervous system	Product Used For Unknown Indication	Maternal Exposure During Pregnancy;Maternal Exposure During Breast Feeding;Drug Withdrawal Syndrome Neonatal	Serious	Hospitalized	Male	18-APR-2007	06-JUL-2007	Expedited	0 YR	2.94 KG	Reckitt Benckiser	Healthcare Professional	Health Professional	-	02-JUL-2007	06-JUL-2007	FR	Not Specified	FR-RB-007131-07	-	-
344	6226302	Subutex	Buprenorphine Hydrochloride	N:Nervous system	Asthma;Drug Dependence	Drug Withdrawal Syndrome Neonatal;Foetal Growth Restriction;Exposure Via Breast Milk;Foetal Exposure During Pregnancy	Serious	Other Outcomes;Hospitalized	Not Specified	05-JUL-2006	26-MAR-2013	Expedited	1 DAY	Not Specified	Reckitt Benckiser	Healthcare Professional	Not Specified	Albuterol	13-MAR-2013	30-JAN-2007	US	Not Specified	US-RB-004951-07	-	-
345	11490922	Alpha Lipoic Acid;Subutex	Buprenorphine Hydrochloride;.Alpha.-Lipoic Acid	N:Nervous system	Drug Dependence;Product Used For Unknown Indication	Foetal Exposure During Pregnancy;Exposure Via Breast Milk;Premature Baby	Serious	Other Outcomes	Female	JUN-2014	10-SEP-2015	Expedited	0 YR	2.55 KG	Reckitt Benckiser	Healthcare Professional	Not Specified	-	01-SEP-2015	10-SEP-2015	US	Not Specified	US-RECKITT BENCKISER PHARMACEUTICAL, INC-RB-082773-2015	-	-
346	14565840	Tylenol;Subutex	Buprenorphine Hydrochloride;Acetaminophen;Folic Acid	N:Nervous system	Product Used For Unknown Indication	Foetal Exposure During Pregnancy;Nasopharyngitis;Developmental Hip Dysplasia;Asthma;Drug Withdrawal Syndrome Neonatal;Exposure Via Breast Milk	Serious	Congenital Anomaly;Hospitalized;Other Outcomes	Female	20-MAR-2013	23-FEB-2018	Expedited	1 DAY	3.5 KG	Johnson And Johnson	Healthcare Professional	Not Specified	-	08-FEB-2018	23-FEB-2018	CA	Not Specified	CA-JNJFOC-20180230705	-	-
347	9398656	Suboxone;Tylenol;Subutex	Buprenorphine Hydrochloride;Acetaminophen;Folic Acid;Buprenorphine Hydrochloride\Naloxone Hydrochloride;Nicotine	N:Nervous system	Drug Dependence;Drug Use Disorder;Product Used For Unknown Indication	Exposure Via Breast Milk;Asthma;Foetal Exposure During Pregnancy;Developmental Hip Dysplasia;Drug Withdrawal Syndrome Neonatal;Nasopharyngitis	Serious	Other Outcomes;Hospitalized;Congenital Anomaly	Female	JUN-2012	15-JAN-2018	Expedited	0 YR	3.49 KG	Indivior	Healthcare Professional	Not Specified	-	03-JAN-2018	12-JUL-2013	CA	Not Specified	CA-RB-055945-13	-	-
348	8159113	Xanax;Subutex	Buprenorphine Hydrochloride;Alprazolam;Caffeine	N:Nervous system	Product Used For Unknown Indication	Toxicity To Various Agents;Exposure Via Breast Milk;Tremor Neonatal;Anxiety;Drug Withdrawal Syndrome Neonatal;Unresponsive To Stimuli;Foetal Exposure During Pregnancy	Serious	Died	Male	2009	12-NOV-2012	Expedited	0 YR	2.64 KG	Reckitt Benckiser	Healthcare Professional	Not Specified	-	01-NOV-2012	27-SEP-2011	US	Not Specified	US-RB-032279-11	-	-
349	9423636	Subutex	Buprenorphine Hydrochloride;Benzodiazepine	N:Nervous system	Drug Dependence;Product Used For Unknown Indication	Exposure Via Breast Milk;Staphylococcal Sepsis;Drug Withdrawal Syndrome Neonatal;Foetal Exposure During Pregnancy	Serious	Other Outcomes;Hospitalized	Female	FEB-2010	29-JAN-2014	Expedited	0 DAY	3.22 KG	Reckitt Benckiser	Healthcare Professional	Not Specified	-	20-JAN-2014	26-JUL-2013	AU	Not Specified	AU-RB-044766-12	Illet, Kenneth F.; Hackett, L. Peter; Gower, Shelley; Doherty, Dorota A.; Hamilton, Dale; Bartu, Anne E.:Estimated Dose Exposure of the Neonate to Buprenorphine and Its Metabolite Norbuprenorphine via Breastmilk During Maternal Buprenorphine Substitution Treatment: Breastfeeding Medicine: 2012; Vol 7, Number 4: 269-274	-
350	8466417	Suboxone;Subutex	Buprenorphine Hydrochloride;Buprenorphine Hydrochloride\Naloxone Hydrochloride	N:Nervous system	Drug Dependence	Foetal Exposure During Pregnancy;Maternal Exposure During Breast Feeding;Abdominal Pain;Drug Withdrawal Syndrome Neonatal	Serious	Hospitalized;Other Outcomes;Life Threatening	Male	2010	28-FEB-2012	Non-Expedited	-1 YR	Not Specified	Reckitt Benckiser	Healthcare Professional	Health Professional	-	12-APR-2011	28-FEB-2012	Not Specified	Not Specified	RB-25723-2011	-	-
351	8464913	Suboxone;Subutex	Buprenorphine Hydrochloride;Buprenorphine Hydrochloride\Naloxone Hydrochloride	N:Nervous system	Drug Dependence	Foetal Exposure During Pregnancy;Drug Withdrawal Syndrome Neonatal;Maternal Exposure During Breast Feeding	Serious	Hospitalized;Other Outcomes	Female	2010	28-FEB-2012	Non-Expedited	-1 YR	Not Specified	Reckitt Benckiser	Healthcare Professional	Consumer,Health Professional	-	22-MAR-2011	28-FEB-2012	Not Specified	Not Specified	RB-24428-2011	-	-
352	9956178	Suboxone;Subutex	Buprenorphine Hydrochloride;Buprenorphine Hydrochloride\Naloxone Hydrochloride	N:Nervous system	Anxiety;Depressed Mood;Drug Dependence	Jaundice Neonatal;Foetal Exposure During Pregnancy;Apgar Score Low;Drug Withdrawal Syndrome Neonatal;Exposure Via Breast Milk	Serious	Hospitalized;Other Outcomes	Male	15-AUG-2013	04-MAR-2014	Expedited	0 YR	Not Specified	Reckitt Benckiser	Healthcare Professional	Not Specified	Wellbutrin Xl;Cipralex	20-FEB-2014	04-MAR-2014	CA	Not Specified	CA-RB-063938-14	-	-
353	9879630	Suboxone;Subutex	Buprenorphine Hydrochloride;Buprenorphine Hydrochloride\Naloxone Hydrochloride	N:Nervous system	Drug Dependence;Nausea;Prenatal Care;Product Used For Unknown Indication;Vomiting	Exposure Via Breast Milk;Foetal Exposure During Pregnancy;Premature Baby	Serious	Other Outcomes	Not Specified	DEC-2012	06-FEB-2014	Expedited	0 YR	Not Specified	Reckitt Benckiser	Healthcare Professional	Not Specified	Zofran;Vasotec;Albuterol Sulfate;Humulin R;Nicotine;Ventolin;Lantus;Vitamins;Lasix	27-JAN-2014	06-FEB-2014	US	Not Specified	US-RB-063057-14	-	-
354	9263291	Suboxone;Subutex	Buprenorphine Hydrochloride;Buprenorphine Hydrochloride\Naloxone Hydrochloride	N:Nervous system	Drug Dependence	Irritability;Foetal Exposure During Pregnancy;Exposure Via Breast Milk;Transient Tachypnoea Of The Newborn	Serious	Hospitalized;Other Outcomes	Not Specified	08-OCT-2005	29-APR-2013	Expedited	0 YR	Not Specified	Reckitt Benckiser	Healthcare Professional	Not Specified	-	18-APR-2013	29-APR-2013	US	Not Specified	US-RB-052737-13	-	-
355	9110515	Suboxone;Subutex	Buprenorphine Hydrochloride;Buprenorphine Hydrochloride\Naloxone Hydrochloride	N:Nervous system	Product Used For Unknown Indication	Exposure Via Breast Milk;Foetal Exposure During Pregnancy;Premature Baby	Serious	Other Outcomes	Female	01-APR-2008	18-FEB-2013	Expedited	0 YR	Not Specified	Reckitt Benckiser	Consumer	Not Specified	-	05-FEB-2013	22-FEB-2013	US	Not Specified	US-RB-050028-13	-	-
356	7923718	Suboxone;Subutex	Buprenorphine Hydrochloride;Buprenorphine Hydrochloride\Naloxone Hydrochloride	N:Nervous system	Drug Dependence	Gastrooesophageal Reflux Disease;Maternal Exposure During Breast Feeding;Maternal Exposure During Pregnancy;Drug Withdrawal Syndrome Neonatal	Serious	Other Outcomes;Hospitalized	Female	01-NOV-2008	01-JUN-2011	Expedited	0 YR	Not Specified	Reckitt Benckiser	Consumer	Not Specified	-	23-MAY-2011	29-APR-2011	US	Not Specified	US-RB-026348-11	-	-
357	6782156	Suboxone;Subutex	Buprenorphine Hydrochloride;Buprenorphine Hydrochloride\Naloxone Hydrochloride	N:Nervous system	Drug Dependence	Exposure Via Breast Milk;Low Birth Weight Baby;Jaundice Neonatal;Small For Dates Baby;Irritability;Foetal Exposure During Pregnancy	Serious	Other Outcomes	Female	01-NOV-2007	22-FEB-2013	Expedited	1 DAY	2 KG	Reckitt Benckiser	Healthcare Professional	Not Specified	-	08-FEB-2013	08-OCT-2008	US	Not Specified	US-RB-004856-08	-	-
358	15211085	Tylenol;Suboxone;Subutex	Buprenorphine Hydrochloride;Buprenorphine Hydrochloride\Naloxone Hydrochloride;Acetaminophen	N:Nervous system	Drug Dependence;Product Used For Unknown Indication	Foetal Exposure During Pregnancy;Exposure Via Breast Milk;Asthma;Drug Withdrawal Syndrome Neonatal;Nasopharyngitis;Developmental Hip Dysplasia	Serious	Other Outcomes;Hospitalized;Congenital Anomaly	Female	20-MAR-2013	28-JUL-2018	Expedited	1 DAY	3.49 KG	Johnson And Johnson	Consumer	Not Specified	Folic Acid	16-JUL-2018	28-JUL-2018	US	Not Specified	US-JNJFOC-20180722303	-	-
359	9375942	Cymbalta;Suboxone;Subutex	Buprenorphine Hydrochloride;Buprenorphine Hydrochloride\Naloxone Hydrochloride;Duloxetine Hydrochloride;Pantoprazole Magnesium;Hydromorphone;Nicotine	N:Nervous system	Depression;Drug Dependence;Gastrooesophageal Reflux Disease;Product Used For Unknown Indication	Drug Withdrawal Syndrome Neonatal;Exposure Via Breast Milk;Premature Baby;Low Birth Weight Baby;Foetal Exposure During Pregnancy	Serious	Other Outcomes	Male	04-SEP-2012	28-JUN-2013	Expedited	1 DAY	Not Specified	Reckitt Benckiser	Healthcare Professional	Not Specified	-	18-JUN-2013	28-JUN-2013	CA	Not Specified	CA-RB-055400-13	-	-
360	9396626	Suboxone;Subutex	Buprenorphine Hydrochloride;Buprenorphine Hydrochloride\Naloxone Hydrochloride;Nicotine	N:Nervous system	Drug Dependence;Product Used For Unknown Indication	Premature Baby;Exposure Via Breast Milk;Foetal Exposure During Pregnancy;Low Birth Weight Baby	Serious	Hospitalized;Other Outcomes	Not Specified	14-DEC-2012	11-JUL-2013	Expedited	0 YR	Not Specified	Reckitt Benckiser	Healthcare Professional	Not Specified	-	01-JUL-2013	11-JUL-2013	US	Not Specified	US-RB-055881-13	-	-
361	9176107	Suboxone;Subutex	Buprenorphine Hydrochloride;Buprenorphine Hydrochloride\Naloxone Hydrochloride;Nicotine;Cannabis Sativa Subsp. Indica Top;Vitamins	N:Nervous system	Drug Dependence;Nicotine Dependence;Pregnancy;Product Used For Unknown Indication	Premature Baby;Foetal Exposure During Pregnancy;Exposure Via Breast Milk	Serious	Other Outcomes	Female	AUG-2011	05-NOV-2012	Expedited	0 YR	Not Specified	Reckitt Benckiser	Consumer	Not Specified	-	24-OCT-2012	18-SEP-2012	US	Not Specified	US-RB-044547-12	-	-
362	10087293	Suboxone;Subutex	Buprenorphine Hydrochloride;Buprenorphine Hydrochloride\Naloxone Hydrochloride;Unspecified Ingredient	N:Nervous system	Anaemia Of Pregnancy;Back Pain;Drug Dependence;Headache;Pregnancy;Product Used For Unknown Indication	Drug Withdrawal Syndrome Neonatal;Sneezing;Foetal Exposure During Pregnancy;Rhinorrhoea;Respiratory Disorder Neonatal;Premature Baby;Exposure Via Breast Milk;Vomiting Projectile	Serious	Hospitalized;Other Outcomes	Female	MAY-2008	18-APR-2014	Expedited	0 YR	Not Specified	Reckitt Benckiser	Consumer	Not Specified	Tylenol;Nicotine;Iron;Vitamins	08-APR-2014	18-APR-2014	US	Not Specified	US-RB-063094-14	-	-
363	12126784	Rivotril;Subutex	Buprenorphine Hydrochloride;Clonazepam	N:Nervous system	Drug Dependence	Premature Baby;Hypertonia Neonatal;Drug Withdrawal Syndrome Neonatal;Irritability;Foetal Exposure During Pregnancy;Neonatal Behavioural Syndrome;Nervousness;Exposure Via Breast Milk	Serious	Other Outcomes	Male	APR-2015	29-FEB-2016	Expedited	0 YR	2.9 KG	Indivior	Healthcare Professional	Not Specified	-	17-FEB-2016	29-FEB-2016	CH	Not Specified	CH-INDIVIOR LIMITED-INDV-088206-2016	-	-
364	9156269	Subutex	Buprenorphine Hydrochloride;Cocaine	N:Nervous system	Drug Dependence;Product Used For Unknown Indication	Foetal Exposure During Pregnancy;Exposure Via Breast Milk;Jaundice Neonatal	Serious	Other Outcomes	Male	03-SEP-2010	18-JAN-2013	Expedited	0 YR	Not Specified	Reckitt Benckiser	Healthcare Professional	Not Specified	-	08-JAN-2013	18-JAN-2013	US	Not Specified	US-RB-015230-10	-	-
365	10424214	Suboxone;Subutex	Buprenorphine Hydrochloride;Ibuprofen;Buprenorphine Hydrochloride\Naloxone Hydrochloride;Cephalexin;Clindamycin;Vitamins	N:Nervous system	Drug Dependence;Mastitis;Nutritional Supplementation	Selective Eating Disorder;Premature Baby;Respiratory Disorder Neonatal;Breech Presentation;Low Birth Weight Baby;Caesarean Section;Exposure Via Breast Milk;Foetal Exposure During Pregnancy	Serious	Other Outcomes;Hospitalized	Male	2013	13-OCT-2014	Expedited	0 YR	1.81 KG	Reckitt Benckiser	Consumer	Not Specified	-	07-OCT-2014	02-SEP-2014	US	Not Specified	US-RB PHARMACEUTICALS LIMITED-RB-65902-2014	-	-
366	12147120	Suboxone;Vyvanse;Subutex	Buprenorphine Hydrochloride;Lisdexamfetamine Dimesylate;Buprenorphine Hydrochloride\Naloxone Hydrochloride;Nicotine;Vitamins	N:Nervous system	Attention Deficit Hyperactivity Disorder;Drug Dependence;Product Used For Unknown Indication	Drug Withdrawal Syndrome Neonatal;Exposure Via Breast Milk;Maternal Drugs Affecting Foetus;Caesarean Section;Foetal Exposure During Pregnancy	Serious	Other Outcomes;Hospitalized	Male	07-JAN-2012	04-MAR-2016	Expedited	0 YR	3.6 KG	Indivior	Healthcare Professional	Not Specified	-	15-OCT-2012	04-MAR-2016	US	Not Specified	US-RB-045956-12	-	-
367	9802437	Subutex	Buprenorphine Hydrochloride;Nicotine	N:Nervous system	Drug Dependence;Product Used For Unknown Indication	Drug Withdrawal Syndrome Neonatal;Apgar Score Low;Foetal Exposure During Pregnancy;Exposure Via Breast Milk	Serious	Other Outcomes	Female	2012	07-JAN-2014	Expedited	0 YR	Not Specified	Reckitt Benckiser	Healthcare Professional	Not Specified	-	26-DEC-2013	07-JAN-2014	US	Not Specified	US-RB-062055-13	-	-
368	11197390	Vyvanse;Suboxone;Abilify;Subutex	Buprenorphine Hydrochloride;Nicotine;Aripiprazole;Buprenorphine Hydrochloride\Naloxone Hydrochloride;Lisdexamfetamine Dimesylate;Diazepam	N:Nervous system	Drug Dependence;Product Used For Unknown Indication	Premature Baby;Foetal Exposure During Pregnancy;Exposure Via Breast Milk;Drug Withdrawal Syndrome Neonatal;Jaundice Neonatal	Serious	Other Outcomes;Hospitalized	Male	JUL-2014	17-JUN-2015	Expedited	0 YR	2.32 KG	Reckitt Benckiser	Healthcare Professional	Not Specified	-	08-JUN-2015	17-JUN-2015	CA	Not Specified	CA-RB PHARMACEUTICALS LIMITED-RB-080249-2015	-	-
369	9529787	Suboxone;Subutex	Buprenorphine Hydrochloride;Nicotine;Buprenorphine Hydrochloride\Naloxone Hydrochloride;Buprenorphine	N:Nervous system	Drug Dependence;Product Used For Unknown Indication	Maternal Exposure During Breast Feeding;Foetal Exposure During Pregnancy;Drug Withdrawal Syndrome Neonatal	Serious	Other Outcomes;Hospitalized	Male	-	02-APR-2013	Non-Expedited	0 DAY	Not Specified	Reckitt Benckiser	Healthcare Professional	Health Professional	-	10-JAN-2013	02-APR-2013	Not Specified	Not Specified	RB-48744-2013	-	-
370	10658461	Suboxone;Subutex	Buprenorphine Hydrochloride;Nicotine;Buprenorphine Hydrochloride\Naloxone Hydrochloride;Cholestyramine	N:Nervous system	Drug Dependence;Neurotoxicity;Product Used For Unknown Indication	Foetal Exposure During Pregnancy;Exposure Via Breast Milk;Premature Baby	Serious	Other Outcomes	Male	18-APR-2014	17-DEC-2014	Expedited	0 YR	1.43 KG	Reckitt Benckiser	Healthcare Professional	Not Specified	-	10-DEC-2014	17-DEC-2014	US	Not Specified	US-RB PHARMACEUTICALS LIMITED-RB-74215-2014	-	-
371	9194327	Subutex	Buprenorphine Hydrochloride;Nicotine;Morphine;Vitamins	N:Nervous system	Drug Dependence;Drug Withdrawal Syndrome Neonatal;Medical Diet;Product Used For Unknown Indication	Insomnia;Foetal Exposure During Pregnancy;Drug Withdrawal Syndrome Neonatal;Tremor Neonatal;Crying;Exposure Via Breast Milk	Serious	Other Outcomes	Male	23-NOV-2011	08-MAY-2013	Expedited	1 DAY	3.51 KG	Reckitt Benckiser	Consumer	Not Specified	-	25-APR-2013	25-MAR-2013	US	Not Specified	US-RB-051331-13	-	-
372	9187408	Subutex	Buprenorphine Hydrochloride;Nicotine;Unspecified Ingredient;Buprenorphine;Albuterol;Vitamins	N:Nervous system	Asthma;Drug Dependence;Pregnancy;Product Used For Unknown Indication	Foetal Exposure During Pregnancy;Exposure Via Breast Milk;Maternal Drugs Affecting Foetus;Low Birth Weight Baby;Umbilical Cord Around Neck;Caesarean Section	Serious	Other Outcomes	Female	OCT-2012	03-APR-2015	Expedited	0 YR	2.37 KG	Reckitt Benckiser	Healthcare Professional	Not Specified	-	23-MAR-2015	19-NOV-2012	US	Not Specified	US-RB-046810-12	-	-
373	9147935	Subutex	Buprenorphine Hydrochloride;Nicotine;Vitamins;Buprenorphine	N:Nervous system	Drug Dependence;Nicotine Dependence;Vitamin Supplementation	Exposure Via Breast Milk;Low Birth Weight Baby;Foetal Exposure During Pregnancy	Serious	Other Outcomes	Female	AUG-2011	12-DEC-2013	Expedited	0 YR	Not Specified	Reckitt Benckiser	Consumer	Not Specified	-	04-DEC-2013	28-FEB-2013	US	Not Specified	US-RB-046962-12	-	-
374	9239221	Phenergan;Subutex	Buprenorphine Hydrochloride;Promethazine Hydrochloride	N:Nervous system	Drug Dependence;Product Used For Unknown Indication	Exposure Via Breast Milk;Foetal Exposure During Pregnancy;Premature Baby	Serious	Other Outcomes	Male	15-SEP-2011	17-APR-2013	Expedited	1 DAY	Not Specified	Reckitt Benckiser	Healthcare Professional	Not Specified	-	04-APR-2013	17-APR-2013	US	Not Specified	US-RB-043282-12	-	-
375	13189812	Suboxone;Subutex	Buprenorphine Hydrochloride;Ribavirin;Buprenorphine Hydrochloride\Naloxone Hydrochloride	N:Nervous system	Drug Use Disorder;Hepatitis C	Premature Baby;Hepatitis C;Low Birth Weight Baby;Exposure Via Breast Milk;Foetal Exposure During Pregnancy;Tremor Neonatal;Drug Withdrawal Syndrome Neonatal	Serious	Other Outcomes;Hospitalized	Male	2014	14-DEC-2017	Expedited	0 YR	Not Specified	Indivior	Consumer	Not Specified	-	11-DEC-2017	06-FEB-2017	US	Not Specified	US-INDIVIOR LIMITED-INDV-098483-2017	-	-
376	6950700	Effexor Xr;Subutex	Buprenorphine Hydrochloride;Venlafaxine Hydrochloride	N:Nervous system	Product Used For Unknown Indication	Maternal Exposure During Pregnancy;Developmental Hip Dysplasia;No Adverse Event;Drug Withdrawal Syndrome Neonatal;Maternal Exposure During Breast Feeding;Adverse Event	Serious	Congenital Anomaly;Other Outcomes;Hospitalized	Female	05-JUN-2008	27-FEB-2009	Non-Expedited	0 YR	Not Specified	Reckitt Benckiser	Healthcare Professional	Health Professional	-	30-SEP-2008	27-FEB-2009	Not Specified	Not Specified	RB-4564-2008	-	-
377	9158793	Vicodin;Effexor;Subutex	Buprenorphine Hydrochloride;Venlafaxine Hydrochloride;Acetaminophen\Hydrocodone Bitartrate;Nicotine	N:Nervous system	Depression;Drug Dependence;Maternal Distress During Labour;Nicotine Dependence	Exposure Via Breast Milk;Low Birth Weight Baby;Hypokinesia;Foetal Exposure During Pregnancy	Serious	Other Outcomes	Male	SEP-2009	19-APR-2013	Expedited	0 YR	Not Specified	Reckitt Benckiser	Healthcare Professional	Not Specified	-	08-APR-2013	15-FEB-2013	US	Not Specified	US-RB-046181-12	-	-
378	10785856	Heroin;Subutex	Buprenorphine Hydrochloride;Vitamins;Diamorphine;Nicotine	N:Nervous system	Drug Dependence;Product Used For Unknown Indication	Foetal Exposure During Pregnancy;Agitation Neonatal;Tension;Drug Withdrawal Syndrome Neonatal;Sneezing;Crying;Infantile Diarrhoea;Exposure Via Breast Milk	Serious	Hospitalized;Other Outcomes	Female	JAN-2014	04-MAR-2016	Expedited	0 YR	3.34 KG	Indivior	Healthcare Professional	Not Specified	-	18-MAY-2015	11-FEB-2015	US	Not Specified	US-RB PHARMACEUTICALS LIMITED-RB-73884-2014	-	-
379	10785357	Pitocin;Subutex	Buprenorphine Hydrochloride;Vitamins;Nicotine;Oxytocin	N:Nervous system	Product Used For Unknown Indication	Foetal Exposure During Pregnancy;Respiratory Disorder Neonatal;Umbilical Cord Around Neck;Exposure Via Breast Milk;Deafness;Head Lag;Developmental Delay;Cyanosis Neonatal	Serious	Other Outcomes	Male	15-DEC-2013	23-APR-2015	Expedited	0 YR	3.86 KG	Reckitt Benckiser	Healthcare Professional	Not Specified	-	15-APR-2015	11-FEB-2015	US	Not Specified	US-RB PHARMACEUTICALS LIMITED-RB-075639-2015	-	-
380	12827246	Suboxone	Buprenorphine Hydrochloride\Naloxone Hydrochloride	N:Nervous system	Drug Dependence	Exposure Via Breast Milk;Foetal Exposure During Pregnancy;Medical Observation	Non-Serious	Non-Serious	Female	JUN-2012	07-OCT-2016	Non-Expedited	0 YR	2.86 KG	Indivior	Consumer	Not Specified	-	12-NOV-2015	07-OCT-2016	US	Not Specified	US-INDIVIOR LIMITED-INDV-085470-2015	-	-
381	12146851	Suboxone	Buprenorphine Hydrochloride\Naloxone Hydrochloride	N:Nervous system	Drug Dependence	Exposure Via Breast Milk;Crying;Foetal Exposure During Pregnancy	Serious	Other Outcomes	Male	2013	04-MAR-2016	Expedited	0 YR	Not Specified	Indivior	Consumer	Not Specified	-	06-FEB-2015	04-MAR-2016	US	Not Specified	US-RB PHARMACEUTICALS LIMITED-RB-075717-2015	-	-
382	9794713	Suboxone	Buprenorphine Hydrochloride\Naloxone Hydrochloride	N:Nervous system	Drug Dependence;Product Used For Unknown Indication	Foetal Exposure During Pregnancy;Exposure Via Breast Milk;Hospitalisation	Serious	Hospitalized	Female	23-JAN-2013	02-JAN-2014	Expedited	0 YR	Not Specified	Reckitt Benckiser	Consumer	Not Specified	Vitamins	20-DEC-2013	02-JAN-2014	US	Not Specified	US-RB-061960-13	-	-
383	9418261	Suboxone	Buprenorphine Hydrochloride\Naloxone Hydrochloride	N:Nervous system	Drug Dependence	Cytogenetic Abnormality;Low Birth Weight Baby;Constricted Ear Deformity;Hypoplastic Left Heart Syndrome;Exposure Via Breast Milk;Foetal Exposure During Pregnancy;Deafness Unilateral;Premature Delivery	Serious	Other Outcomes;Congenital Anomaly	Male	JUN-2010	24-JUL-2013	Expedited	0 YR	Not Specified	Reckitt Benckiser	Consumer	Not Specified	-	15-JUL-2013	24-JUL-2013	US	Not Specified	US-RB-056347-13	-	-
384	9308215	Suboxone	Buprenorphine Hydrochloride\Naloxone Hydrochloride	N:Nervous system	Drug Dependence	Exposure Via Breast Milk;Myoclonus;Foetal Exposure During Pregnancy	Serious	Other Outcomes	Male	JUL-2012	23-MAY-2013	Expedited	0 YR	3.34 KG	Reckitt Benckiser	Consumer	Not Specified	-	10-MAY-2013	23-MAY-2013	US	Not Specified	US-RB-053998-13	-	-
385	8464876	Suboxone	Buprenorphine Hydrochloride\Naloxone Hydrochloride	N:Nervous system	Drug Dependence	Maternal Exposure During Breast Feeding;Foetal Exposure During Pregnancy;Tremor Neonatal	Serious	Other Outcomes	Male	JUN-2010	28-FEB-2012	Non-Expedited	0 YR	Not Specified	Reckitt Benckiser	Consumer	Consumer	-	22-APR-2011	28-FEB-2012	Not Specified	Not Specified	RB-26370-2011	-	-
386	7344342	Suboxone	Buprenorphine Hydrochloride\Naloxone Hydrochloride	N:Nervous system	Drug Dependence	Speech Disorder Developmental;Maternal Exposure During Breast Feeding;Developmental Delay;Ventricular Septal Defect;Maternal Exposure During Pregnancy;Small For Dates Baby;Tremor	Serious	Other Outcomes;Hospitalized;Congenital Anomaly	Female	22-MAY-2009	12-AUG-2011	Expedited	0 YR	Not Specified	Reckitt Benckiser	Consumer	Not Specified	-	04-AUG-2011	05-APR-2010	US	Not Specified	US-RB-005696-10	-	-
387	7896746	Suboxone	Buprenorphine Hydrochloride\Naloxone Hydrochloride	N:Nervous system	Drug Dependence	Premature Baby;Maternal Exposure During Breast Feeding;Maternal Exposure During Pregnancy	Serious	Other Outcomes	Male	01-AUG-2010	08-AUG-2011	Expedited	0 YR	Not Specified	Reckitt Benckiser	Consumer	Not Specified	-	03-AUG-2011	13-APR-2011	US	Not Specified	US-RB-025185-11	-	-
388	7934471	Suboxone	Buprenorphine Hydrochloride\Naloxone Hydrochloride	N:Nervous system	Drug Dependence	Maternal Exposure During Breast Feeding;Amblyopia;Maternal Exposure During Pregnancy	Serious	Congenital Anomaly;Other Outcomes	Male	01-JUL-2009	14-JUN-2011	Expedited	0 YR	Not Specified	Reckitt Benckiser	Consumer	Not Specified	-	08-JUN-2011	06-MAY-2011	US	Not Specified	US-RB-026248-11	-	-
389	8417387	Suboxone	Buprenorphine Hydrochloride\Naloxone Hydrochloride	N:Nervous system	Drug Dependence	Oxygen Saturation Decreased;Transient Tachypnoea Of The Newborn;Neonatal Disorder;Agitation Neonatal;Neonatal Tachypnoea;Foetal Exposure During Pregnancy;Tremor Neonatal;Exposure Via Breast Milk;Gastrooesophageal Reflux Disease	Serious	Other Outcomes;Hospitalized	Male	25-MAY-2011	12-APR-2013	Expedited	1 DAY	Not Specified	Reckitt Benckiser	Consumer	Not Specified	-	01-APR-2013	20-FEB-2012	US	Not Specified	US-RB-037216-12	-	-
390	15250698	Suboxone	Buprenorphine Hydrochloride\Naloxone Hydrochloride	N:Nervous system	Drug Dependence	Miosis;Exposure Via Breast Milk;Bradycardia Neonatal;Maternal Drugs Affecting Foetus	Serious	Life Threatening;Hospitalized	Male	23-JUN-2018	16-JUL-2018	Direct	2 WEEK	3 KG	Fda-Ctu	Consumer	Consumer	-	-	16-JUL-2018	US	Not Specified	-	-	-
391	12306463	Zubsolv	Buprenorphine Hydrochloride\Naloxone Hydrochloride	N:Nervous system	Drug Dependence	Hypersomnia;Irritability;Exposure Via Breast Milk	Non-Serious	Non-Serious	Female	MAR-2016	26-APR-2016	Non-Expedited	5 MTH	7.72 KG	Orexo	Consumer	Not Specified	-	01-APR-2016	26-APR-2016	US	Not Specified	US-OREXO US, INC.-ORE201604-000052	-	-
392	11985109	Tylenol;Suboxone	Buprenorphine Hydrochloride\Naloxone Hydrochloride;Acetaminophen;Nicotine;Buprenorphine\Naloxone;Buprenorphine	N:Nervous system	Drug Dependence;Pain;Product Used For Unknown Indication	Premature Baby;Exposure Via Breast Milk;Foetal Exposure During Pregnancy	Serious	Other Outcomes	Male	10-MAY-2013	08-MAR-2016	Expedited	0 YR	3.84 KG	Indivior	Healthcare Professional	Not Specified	-	01-MAR-2016	01-FEB-2016	US	Not Specified	US-INDIVIOR LIMITED-INDV-085831-2015	-	-
393	9166703	Apap;Suboxone	Buprenorphine Hydrochloride\Naloxone Hydrochloride;Acetaminophen;Nicotine;Vitamins	N:Nervous system	Drug Dependence;Product Used For Unknown Indication;Vitamin Supplementation	Foetal Exposure During Pregnancy;Drug Withdrawal Syndrome Neonatal;Premature Baby;Exposure Via Breast Milk;Maternal Drugs Affecting Foetus;Caesarean Section	Serious	Hospitalized;Other Outcomes	Female	2012	14-APR-2015	Expedited	0 YR	Not Specified	Reckitt Benckiser	Healthcare Professional	Not Specified	-	02-APR-2015	15-MAR-2013	US	Not Specified	US-RB-048543-13	-	-
394	16181251	Trazodone;Wellbutrin Xl;Suboxone	Buprenorphine Hydrochloride\Naloxone Hydrochloride;Biotin;Buprenorphine Hydrochloride;Bupropion Hydrochloride;Ondansetron Hydrochloride;Trazodone Hydrochloride;Buprenorphine;Nicotine	N:Nervous system	Depression;Drug Dependence;Foetal Exposure During Pregnancy;Nausea;Product Used For Unknown Indication;Vomiting	Exposure Via Breast Milk;Foetal Exposure During Pregnancy;Poor Feeding Infant;Drug Withdrawal Syndrome Neonatal	Serious	Hospitalized;Other Outcomes	Male	-	21-SEP-2023	Expedited	2 DAY	Not Specified	Purdue	Consumer	Not Specified	-	14-SEP-2023	10-APR-2019	CA	Not Specified	CA-NAPPMUNDI-CAN-2019-0009915	-	-
395	17553841	Trazodone;Zofran;Wellbutrin Xl;Vitamins Nos;Subutex;Suboxone	Buprenorphine Hydrochloride\Naloxone Hydrochloride;Biotin;Minerals\Vitamins;Buprenorphine Hydrochloride;Ondansetron;Vitamins;Bupropion Hydrobromide;Ondansetron Hydrochloride;Bupropion Hydrochloride;Nicotine;Vitamins;Trazodone Hydrochloride;Buprenorphine;Ondansetron Hydrochloride	N:Nervous system	Depression;Drug Dependence;Foetal Exposure During Pregnancy;Insomnia;Nausea;Product Used For Unknown Indication;Vomiting	Poor Feeding Infant;Drug Withdrawal Syndrome Neonatal;Meningitis Neonatal;Foetal Exposure During Pregnancy;Premature Baby;Exposure Via Breast Milk	Serious	Other Outcomes;Hospitalized	Male	-	02-AUG-2023	Expedited	2 DAY	2 KG	Apotex	Healthcare Professional	Not Specified	-	25-JUL-2023	18-MAR-2020	CA	Not Specified	CA-APOTEX-2020AP008751	-	-
396	14046003	Suboxone	Buprenorphine Hydrochloride\Naloxone Hydrochloride;Buprenorphine	N:Nervous system	Drug Use Disorder	Exposure Via Breast Milk;Foetal Exposure During Pregnancy;Drug Withdrawal Syndrome Neonatal	Serious	Other Outcomes;Hospitalized	Male	2016	05-OCT-2017	Expedited	0 YR	4 KG	Indivior	Healthcare Professional	Not Specified	-	13-OCT-2016	05-OCT-2017	US	Not Specified	US-INDIVIOR LIMITED-INDV-095775-2016	-	-
397	14045880	Suboxone	Buprenorphine Hydrochloride\Naloxone Hydrochloride;Buprenorphine	N:Nervous system	Drug Use Disorder	Foetal Exposure During Pregnancy;Exposure Via Breast Milk;Drug Withdrawal Syndrome Neonatal	Serious	Hospitalized;Other Outcomes	Female	NOV-2015	05-OCT-2017	Expedited	0 YR	2.72 KG	Indivior	Consumer	Not Specified	-	02-SEP-2016	05-OCT-2017	US	Not Specified	US-INDIVIOR LIMITED-INDV-094635-2016	-	-
398	12827217	Suboxone	Buprenorphine Hydrochloride\Naloxone Hydrochloride;Buprenorphine	N:Nervous system	Drug Dependence	Foetal Exposure During Pregnancy;Jaundice Neonatal;Exposure Via Breast Milk	Non-Serious	Non-Serious	Female	SEP-2014	07-OCT-2016	Non-Expedited	0 YR	2.91 KG	Indivior	Consumer	Not Specified	-	04-DEC-2015	07-OCT-2016	US	Not Specified	US-INDIVIOR LIMITED-INDV-086168-2015	-	-
399	12825729	Suboxone	Buprenorphine Hydrochloride\Naloxone Hydrochloride;Buprenorphine	N:Nervous system	Drug Dependence;Hypothyroidism;Nutritional Supplementation	Drug Withdrawal Syndrome Neonatal;Exposure Via Breast Milk;Foetal Exposure During Pregnancy	Serious	Other Outcomes;Hospitalized	Female	JUL-2013	07-OCT-2016	Expedited	0 YR	2.95 KG	Indivior	Healthcare Professional	Not Specified	Levothyroxine;Vitamins	06-MAY-2014	07-OCT-2016	US	Not Specified	US-RB-067171-14	-	-
400	10536585	Suboxone	Buprenorphine Hydrochloride\Naloxone Hydrochloride;Buprenorphine	N:Nervous system	Drug Dependence	Foetal Exposure During Pregnancy;Infantile Spitting Up;Exposure Via Breast Milk	Non-Serious	Non-Serious	Male	04-MAR-2013	14-OCT-2015	Non-Expedited	0 YR	3.2 KG	Indivior	Consumer	Not Specified	-	11-NOV-2014	22-OCT-2014	US	Not Specified	US-RECKITT BENCKISER PHARMACEUTICAL, INC-RB-67979-2014	-	-
401	10217730	Suboxone	Buprenorphine Hydrochloride\Naloxone Hydrochloride;Buprenorphine	N:Nervous system	Drug Dependence;Mastitis;Nutritional Supplementation	Selective Eating Disorder;Premature Baby;Foetal Exposure During Pregnancy;Low Birth Weight Baby;Respiratory Disorder Neonatal;Exposure Via Breast Milk	Serious	Hospitalized;Other Outcomes	Male	2013	04-JUN-2014	Expedited	0 YR	4 KG	Reckitt Benckiser	Consumer	Not Specified	Clindamycin;Ibuprofen;Cephalexin;Vitamins	27-MAY-2014	04-JUN-2014	US	Not Specified	US-RB-065902-14	-	-
402	10217729	Suboxone	Buprenorphine Hydrochloride\Naloxone Hydrochloride;Buprenorphine	N:Nervous system	Drug Dependence;Hormone Level Abnormal;Nutritional Supplementation	Foetal Exposure During Pregnancy;Exposure Via Breast Milk;Premature Baby;Drug Withdrawal Syndrome Neonatal	Serious	Other Outcomes;Hospitalized	Female	30-JUN-2013	04-JUN-2014	Expedited	0 YR	Not Specified	Reckitt Benckiser	Consumer	Not Specified	Vitamins;Prozac	27-MAY-2014	04-JUN-2014	US	Not Specified	US-RB-068177-14	-	-
403	9715125	Suboxone	Buprenorphine Hydrochloride\Naloxone Hydrochloride;Buprenorphine	N:Nervous system	Breast Feeding;Drug Dependence;Gastrooesophageal Reflux Disease;Hypothyroidism;Product Used For Unknown Indication;Respiratory Tract Infection	Jaundice Neonatal;Foetal Exposure During Pregnancy;Exposure Via Breast Milk;Neonatal Respiratory Distress	Serious	Hospitalized;Other Outcomes	Male	08-JAN-2013	26-NOV-2013	Expedited	0 YR	Not Specified	Reckitt Benckiser	Healthcare Professional	Not Specified	Protonix;Sudafed;Levothyroxine;Azithromycin Anhydrous	20-NOV-2013	26-NOV-2013	US	Not Specified	US-RB-060961-13	-	-
404	8462059	Suboxone	Buprenorphine Hydrochloride\Naloxone Hydrochloride;Buprenorphine	N:Nervous system	Drug Dependence	Exposure Via Breast Milk;Foetal Exposure During Pregnancy;Premature Baby;No Adverse Event	Serious	Other Outcomes	Male	JUN-2011	04-DEC-2012	Expedited	0 YR	Not Specified	Reckitt Benckiser	Healthcare Professional	Not Specified	-	26-NOV-2012	15-MAR-2012	US	Not Specified	US-RB-037996-12	-	-
405	9177880	Suboxone	Buprenorphine Hydrochloride\Naloxone Hydrochloride;Buprenorphine	N:Nervous system	Drug Dependence	Exposure Via Breast Milk;Foetal Exposure During Pregnancy;Premature Baby	Serious	Other Outcomes	Male	19-AUG-2011	11-OCT-2012	Expedited	0 YR	Not Specified	Reckitt Benckiser	Consumer	Not Specified	-	28-SEP-2012	11-OCT-2012	US	Not Specified	US-RB-045422-12	-	-
406	10071563	Suboxone	Buprenorphine Hydrochloride\Naloxone Hydrochloride;Buprenorphine	N:Nervous system	Drug Dependence;Nutritional Supplementation	Fever Neonatal;Foetal Exposure During Pregnancy;Exposure Via Breast Milk	Serious	Other Outcomes	Female	FEB-2013	10-APR-2014	Expedited	1 DAY	Not Specified	Reckitt Benckiser	Consumer	Not Specified	Vitamins	02-APR-2014	10-APR-2014	US	Not Specified	US-RB-065653-14	-	-
407	10071557	Suboxone	Buprenorphine Hydrochloride\Naloxone Hydrochloride;Buprenorphine	N:Nervous system	Drug Dependence;Gastrooesophageal Reflux Disease;Hypertension;Nutritional Supplementation;Product Used For Unknown Indication	Low Birth Weight Baby;Exposure Via Breast Milk;Drug Withdrawal Syndrome Neonatal;Foetal Exposure During Pregnancy;Weight Decrease Neonatal	Serious	Hospitalized;Other Outcomes	Male	16-APR-2013	10-APR-2014	Expedited	2 MTH	Not Specified	Reckitt Benckiser	Consumer	Not Specified	Vitamins;Nicotine;Clonidine;Ranitidine	03-APR-2014	10-APR-2014	US	Not Specified	US-RB-065765-14	-	-
408	8466031	Subutex;Suboxone	Buprenorphine Hydrochloride\Naloxone Hydrochloride;Buprenorphine Hydrochloride	N:Nervous system	Drug Dependence	Maternal Exposure During Breast Feeding;Drug Withdrawal Syndrome Neonatal;Foetal Exposure During Pregnancy	Serious	Hospitalized;Other Outcomes	Male	2010	28-FEB-2012	Non-Expedited	-1 YR	Not Specified	Reckitt Benckiser	Healthcare Professional	Health Professional	-	08-JUN-2011	28-FEB-2012	Not Specified	Not Specified	RB-28808-2011	-	-
409	7703531	Subutex;Suboxone	Buprenorphine Hydrochloride\Naloxone Hydrochloride;Buprenorphine Hydrochloride	N:Nervous system	Drug Dependence	Maternal Exposure During Breast Feeding;Tracheal Disorder;No Adverse Event;Maternal Exposure During Pregnancy	Serious	Congenital Anomaly;Hospitalized;Other Outcomes	Male	01-JAN-2009	10-DEC-2010	Expedited	-1 YR	Not Specified	Reckitt Benckiser	Consumer	Not Specified	-	06-DEC-2010	10-DEC-2010	US	Not Specified	US-RB-019134-10	-	-
410	12825292	Subutex;Suboxone	Buprenorphine Hydrochloride\Naloxone Hydrochloride;Buprenorphine Hydrochloride	N:Nervous system	Drug Dependence;Nutritional Supplementation;Product Used For Unknown Indication	Neonatal Seizure;Exposure Via Breast Milk;Muscle Twitching;Foetal Exposure During Pregnancy	Serious	Other Outcomes	Male	2012	07-OCT-2016	Expedited	0 YR	Not Specified	Indivior	Consumer	Not Specified	Nicotine;Vitamins	11-DEC-2013	07-OCT-2016	US	Not Specified	US-RB-061624-13	-	-
411	10161204	Subutex;Suboxone	Buprenorphine Hydrochloride\Naloxone Hydrochloride;Buprenorphine Hydrochloride	N:Nervous system	Antiphospholipid Syndrome;Coagulopathy;Drug Dependence;Product Used For Unknown Indication;Sleep Disorder	Low Birth Weight Baby;Exposure Via Breast Milk;Foetal Exposure During Pregnancy;Neonatal Respiratory Distress	Serious	Hospitalized;Other Outcomes	Female	MAY-2013	08-MAY-2014	Expedited	0 YR	Not Specified	Reckitt Benckiser	Healthcare Professional	Not Specified	Lunesta;Aspirin;Heparin;Nicotine	28-APR-2014	08-MAY-2014	US	Not Specified	US-RB-066855-14	-	-
412	9176133	Subutex;Suboxone	Buprenorphine Hydrochloride\Naloxone Hydrochloride;Buprenorphine Hydrochloride	N:Nervous system	Drug Dependence	Foetal Exposure During Pregnancy;Exposure Via Breast Milk;Neonatal Aspiration;Drug Withdrawal Syndrome Neonatal	Serious	Other Outcomes;Hospitalized	Female	2011	28-MAR-2013	Expedited	0 YR	Not Specified	Reckitt Benckiser	Consumer	Not Specified	-	18-MAR-2013	24-SEP-2012	US	Not Specified	US-RB-044507-12	-	-
413	9107234	Subutex;Suboxone	Buprenorphine Hydrochloride\Naloxone Hydrochloride;Buprenorphine Hydrochloride	N:Nervous system	Drug Dependence	Jaundice Neonatal;Exposure Via Breast Milk;Foetal Exposure During Pregnancy	Serious	Hospitalized;Other Outcomes	Female	SEP-2009	21-FEB-2013	Expedited	0 YR	3.9 KG	Reckitt Benckiser	Consumer	Not Specified	-	08-FEB-2013	21-FEB-2013	US	Not Specified	US-RB-014096-10	-	-
414	7989032	Subutex;Suboxone	Buprenorphine Hydrochloride\Naloxone Hydrochloride;Buprenorphine Hydrochloride	N:Nervous system	Drug Dependence;Product Used For Unknown Indication	Maternal Exposure During Pregnancy;Drug Hypersensitivity;Maternal Exposure During Breast Feeding;Urticaria;Respiratory Distress	Serious	Other Outcomes	Female	01-SEP-2010	10-AUG-2011	Expedited	0 YR	Not Specified	Reckitt Benckiser	Consumer	Not Specified	-	02-AUG-2011	13-JUN-2011	US	Not Specified	US-RB-028740-11	-	-
415	7897348	Subutex;Suboxone	Buprenorphine Hydrochloride\Naloxone Hydrochloride;Buprenorphine Hydrochloride	N:Nervous system	Drug Dependence	Foetal Exposure During Pregnancy;Drug Withdrawal Syndrome Neonatal;Maternal Exposure During Breast Feeding	Serious	Other Outcomes	Female	FEB-2009	04-MAR-2014	Non-Expedited	1 DAY	7.9 LB=3.58338 kg	Reckitt Benckiser	Not Specified	Consumer	-	06-FEB-2013	01-MAR-2011	Not Specified	Not Specified	RB-04779-2010	-	-
416	22988252	Trazodone;Zofran;Wellbutrin Xl;Suboxone	Buprenorphine Hydrochloride\Naloxone Hydrochloride;Buprenorphine Hydrochloride;Biotin;Bupropion Hydrochloride;Ondansetron Hydrochloride;Trazodone Hydrochloride;Buprenorphine\Naloxone;Buprenorphine;Nicotine	N:Nervous system	Depression;Drug Dependence;Foetal Exposure During Pregnancy;Insomnia;Nausea;Product Used For Unknown Indication;Vomiting	Poor Feeding Infant;Drug Withdrawal Syndrome Neonatal;Premature Baby;Meningitis Neonatal;Foetal Exposure During Pregnancy;Exposure Via Breast Milk	Serious	Hospitalized;Other Outcomes	Male	-	26-SEP-2023	Expedited	2 DAY	2 KG	Purdue	Consumer	Not Specified	-	18-SEP-2023	26-SEP-2023	CA	Not Specified	CA-PURDUE-USA-2023-0304955	-	-
417	10482753	Subutex;Suboxone	Buprenorphine Hydrochloride\Naloxone Hydrochloride;Buprenorphine Hydrochloride;Dronabinol;Melatonin;Nicotine;Bupivacaine;Lidocaine	N:Nervous system	Drug Dependence;Insomnia;Pain;Product Used For Unknown Indication	Exposure Via Breast Milk;Poor Feeding Infant;Drug Withdrawal Syndrome Neonatal;Foetal Exposure During Pregnancy	Serious	Hospitalized;Other Outcomes	Female	NOV-2013	09-JAN-2015	Expedited	0 YR	4.82 KG	Reckitt Benckiser	Healthcare Professional	Not Specified	-	29-DEC-2014	29-SEP-2014	CA	Not Specified	CA-RB PHARMACEUTICALS LIMITED-RB-71753-2014	-	-
418	16104463	Lexapro;Remeron;Suboxone	Buprenorphine Hydrochloride\Naloxone Hydrochloride;Buprenorphine Hydrochloride;Mirtazapine;Nicotine;Escitalopram Oxalate	N:Nervous system	-	Exposure Via Breast Milk;Foetal Exposure During Pregnancy;Drug Withdrawal Syndrome Neonatal;Infantile Vomiting	Serious	Hospitalized;Other Outcomes	Female	MAR-2014	22-MAR-2019	Expedited	1 DAY	3 KG	Merck	Consumer	Not Specified	-	13-MAR-2019	22-MAR-2019	US	Not Specified	US-009507513-1903USA007895	-	-
419	13131096	Subutex;Suboxone	Buprenorphine Hydrochloride\Naloxone Hydrochloride;Buprenorphine Hydrochloride;Nicotine	N:Nervous system	Product Used For Unknown Indication	Gastrooesophageal Reflux Disease;Foetal Exposure During Pregnancy;Jaundice Neonatal;Exposure Via Breast Milk	Serious	Other Outcomes	Male	2016	08-MAY-2017	Expedited	0 YR	2.99 KG	Indivior	Healthcare Professional	Not Specified	-	01-MAY-2017	19-JAN-2017	US	Not Specified	US-INDIVIOR LIMITED-INDV-097903-2017	-	-
420	12147103	Subutex;Suboxone	Buprenorphine Hydrochloride\Naloxone Hydrochloride;Buprenorphine Hydrochloride;Nicotine	N:Nervous system	Drug Dependence;Product Used For Unknown Indication	Exposure Via Breast Milk;Drug Withdrawal Syndrome Neonatal;Foetal Exposure During Pregnancy	Serious	Other Outcomes	Male	2012	04-MAR-2016	Expedited	0 YR	2.75 KG	Indivior	Healthcare Professional	Not Specified	-	16-OCT-2013	04-MAR-2016	US	Not Specified	US-RB-059792-13	-	-
421	8293525	Subutex;Suboxone	Buprenorphine Hydrochloride\Naloxone Hydrochloride;Buprenorphine Hydrochloride;Nicotine	N:Nervous system	Drug Dependence;Tobacco User	Stool Analysis Abnormal;Maternal Drugs Affecting Foetus;Exposure Via Breast Milk;Jaundice Neonatal;Foetal Exposure During Pregnancy	Serious	Life Threatening;Other Outcomes	Male	22-JAN-2011	23-OCT-2012	Expedited	1 DAY	Not Specified	Reckitt Benckiser	Consumer	Not Specified	-	11-OCT-2012	15-DEC-2011	US	Not Specified	US-RB-034909-11	-	-
422	11860764	Ambien;Seroquel;Suboxone	Buprenorphine Hydrochloride\Naloxone Hydrochloride;Buprenorphine Hydrochloride;Quetiapine Fumarate;Nicotine;Zolpidem Tartrate;Insulin Nos	N:Nervous system	-	Low Birth Weight Baby;Infantile Colic;Gastrooesophageal Reflux Disease;Premature Baby;Jaundice Neonatal;Neonatal Disorder;Drug Withdrawal Syndrome Neonatal;Foetal Exposure During Pregnancy;Exposure Via Breast Milk	Serious	Hospitalized;Other Outcomes	Female	DEC-2014	22-DEC-2015	Expedited	0 DAY	2.46 KG	Aventis	Consumer	Not Specified	-	14-DEC-2015	22-DEC-2015	US	Not Specified	US-SA-2015SA214315	-	-
423	10478320	Subutex;Suboxone	Buprenorphine Hydrochloride\Naloxone Hydrochloride;Buprenorphine;Buprenorphine Hydrochloride	N:Nervous system	Drug Dependence	Foetal Exposure During Pregnancy;Jaundice Neonatal;Exposure Via Breast Milk;Drug Withdrawal Syndrome Neonatal	Serious	Hospitalized;Other Outcomes	Male	NOV-2013	26-SEP-2014	Expedited	0 YR	3.18 KG	Reckitt Benckiser	Healthcare Professional	Not Specified	-	16-SEP-2014	26-SEP-2014	US	Not Specified	US-RB PHARMACEUTICALS LIMITED-RB-71730-2014	-	-
424	10441550	Suboxone	Buprenorphine Hydrochloride\Naloxone Hydrochloride;Buprenorphine;Hydrocodone	N:Nervous system	Drug Dependence;Patella Fracture	Foetal Exposure During Pregnancy;Macrosomia;Drug Withdrawal Syndrome Neonatal;Meconium Aspiration Syndrome;Exposure Via Breast Milk;Shoulder Dystocia	Serious	Hospitalized;Other Outcomes	Female	JUN-2013	08-SEP-2014	Expedited	0 YR	4.13 KG	Reckitt Benckiser	Healthcare Professional	Not Specified	-	28-AUG-2014	08-SEP-2014	US	Not Specified	US-RB PHARMACEUTICALS LIMITED-RB-71115-2014	-	-
425	12827765	Suboxone	Buprenorphine Hydrochloride\Naloxone Hydrochloride;Buprenorphine;Nicotine	N:Nervous system	Drug Dependence;Product Used For Unknown Indication	Exposure Via Breast Milk;Jaundice Neonatal;Foetal Exposure During Pregnancy	Serious	Hospitalized;Other Outcomes	Male	2013	07-OCT-2016	Expedited	0 YR	3.1 KG	Indivior	Consumer	Not Specified	-	26-SEP-2016	07-OCT-2016	US	Not Specified	US-INDIVIOR LIMITED-INDV-095258-2016	-	-
426	12824334	Suboxone	Buprenorphine Hydrochloride\Naloxone Hydrochloride;Buprenorphine;Nicotine	N:Nervous system	Drug Dependence;Nicotine Dependence	Foetal Exposure During Pregnancy;Exposure Via Breast Milk;Drug Withdrawal Syndrome Neonatal	Serious	Other Outcomes;Hospitalized	Female	2014	07-OCT-2016	Expedited	0 YR	3.18 KG	Indivior	Consumer	Not Specified	-	03-NOV-2015	07-OCT-2016	US	Not Specified	US-INDIVIOR-INDV-085188-2015	-	-
427	12356040	Suboxone	Buprenorphine Hydrochloride\Naloxone Hydrochloride;Buprenorphine;Nicotine	N:Nervous system	Drug Dependence;Nicotine Dependence	Selective Eating Disorder;Foetal Exposure During Pregnancy;Crying;Drug Withdrawal Syndrome Neonatal;Exposure Via Breast Milk	Serious	Hospitalized;Other Outcomes	Male	JUN-2015	11-MAY-2016	Expedited	0 YR	Not Specified	Indivior	Consumer	Not Specified	-	05-MAY-2016	11-MAY-2016	US	Not Specified	US-INDIVIOR LIMITED-INDV-090404-2016	-	-
428	9525639	Suboxone	Buprenorphine Hydrochloride\Naloxone Hydrochloride;Buprenorphine;Nicotine	N:Nervous system	Drug Dependence;Nicotine Dependence	Premature Baby;Exposure Via Breast Milk;Foetal Exposure During Pregnancy	Serious	Other Outcomes	Female	AUG-2011	15-SEP-2013	Expedited	0 YR	Not Specified	Reckitt Benckiser	Consumer	Not Specified	-	05-SEP-2013	15-SEP-2013	US	Not Specified	US-RB-058359-13	-	-
429	9495909	Suboxone	Buprenorphine Hydrochloride\Naloxone Hydrochloride;Buprenorphine;Nicotine	N:Nervous system	Drug Dependence;Nicotine Dependence	Foetal Exposure During Pregnancy;Premature Baby;Exposure Via Breast Milk;Low Birth Weight Baby;Pneumothorax;Anaemia Neonatal;Sepsis Neonatal	Serious	Other Outcomes	Female	2011	03-SEP-2013	Expedited	0 YR	Not Specified	Reckitt Benckiser	Consumer	Not Specified	-	22-AUG-2013	03-SEP-2013	US	Not Specified	US-RB-057854-13	-	-
430	9123639	Suboxone	Buprenorphine Hydrochloride\Naloxone Hydrochloride;Buprenorphine;Unspecified Ingredient	N:Nervous system	Drug Dependence;Substance Abuse	Exposure Via Breast Milk;Premature Baby;Drug Withdrawal Syndrome Neonatal;Foetal Exposure During Pregnancy	Serious	Life Threatening;Other Outcomes	Female	MAY-2012	13-FEB-2013	Expedited	0 YR	Not Specified	Reckitt Benckiser	Consumer	Not Specified	-	31-JAN-2013	14-JAN-2013	US	Not Specified	US-RB-048102-12	-	-
431	8535196	Suboxone	Buprenorphine Hydrochloride\Naloxone Hydrochloride;Buprenorphine;Unspecified Ingredient	N:Nervous system	Drug Dependence;Pain	Blood Glucose Decreased;Jaundice Neonatal;Contusion;Foetal Exposure During Pregnancy;Exposure Via Breast Milk;Large For Dates Baby;Dermatitis Diaper	Serious	Other Outcomes	Male	MAY-2011	24-SEP-2012	Expedited	0 YR	11 KG	Reckitt Benckiser	Consumer	Not Specified	-	13-SEP-2012	27-APR-2012	US	Not Specified	US-RB-039589-12	-	-
432	9177992	Suboxone	Buprenorphine Hydrochloride\Naloxone Hydrochloride;Buprenorphine;Vitamins	N:Nervous system	Drug Dependence;Supplementation Therapy	Low Birth Weight Baby;Poor Weight Gain Neonatal;Premature Baby;Exposure Via Breast Milk;Foetal Exposure During Pregnancy	Serious	Other Outcomes	Female	JAN-2011	18-OCT-2012	Expedited	0 YR	Not Specified	Reckitt Benckiser	Consumer	Not Specified	-	05-OCT-2012	18-OCT-2012	US	Not Specified	US-RB-045630-12	-	-
433	9177866	Suboxone	Buprenorphine Hydrochloride\Naloxone Hydrochloride;Buprenorphine;Vitamins	N:Nervous system	Drug Dependence;Vitamin Supplementation	Premature Baby;Low Birth Weight Baby;Foetal Exposure During Pregnancy;Exposure Via Breast Milk	Serious	Other Outcomes	Male	NOV-2011	11-OCT-2012	Expedited	0 YR	0 KG	Reckitt Benckiser	Consumer	Not Specified	-	28-SEP-2012	11-OCT-2012	US	Not Specified	US-RB-045370-12	-	-
434	11136977	Suboxone	Buprenorphine Hydrochloride\Naloxone Hydrochloride;Buprenorphine\Naloxone;Gabapentin;Nicotine	N:Nervous system	Drug Dependence;Nicotine Dependence;Substance Use	Exposure Via Breast Milk;Foetal Exposure During Pregnancy;Drug Withdrawal Syndrome Neonatal;Premature Baby	Serious	Other Outcomes	Female	AUG-2014	26-MAY-2015	Expedited	0 YR	Not Specified	Reckitt Benckiser	Consumer	Not Specified	-	15-MAY-2015	26-MAY-2015	US	Not Specified	US-RB PHARMACEUTICALS LIMITED-RB-079521-2015	-	-
435	10700814	Vitamin D3;Cipralex;Subutex;Suboxone	Buprenorphine Hydrochloride\Naloxone Hydrochloride;Calcium;Buprenorphine Hydrochloride;Escitalopram Oxalate;Cholecalciferol;Nicotine;Folic Acid	N:Nervous system	Anxiety;Depression;Drug Dependence;Product Used For Unknown Indication	Knee Deformity;Selective Eating Disorder;Foetal Exposure During Pregnancy;Facial Asymmetry;Jaundice Neonatal;Hypoglycaemia Neonatal;Hyperbilirubinaemia Neonatal;Neonatal Respiratory Distress;Exposure Via Breast Milk;Talipes;Drug Withdrawal Syndrome Neonatal;Agitation Neonatal;Weight Decrease Neonatal	Serious	Other Outcomes	Male	10-JAN-2014	21-APR-2015	Expedited	0 YR	2.65 KG	Reckitt Benckiser	Healthcare Professional	Not Specified	Vitamins	14-APR-2015	09-JAN-2015	CA	Not Specified	CA-RB PHARMACEUTICALS LIMITED-RB-74673-2014	-	-
436	9074274	Klonopin;Suboxone	Buprenorphine Hydrochloride\Naloxone Hydrochloride;Clonazepam;Buprenorphine;Nicotine;Vitamins;Fenugreek Seed	N:Nervous system	Anxiety;Drug Dependence;Lactation Disorder;Medical Diet;Product Used For Unknown Indication	Tethered Oral Tissue;Exposure Via Breast Milk;Foetal Exposure During Pregnancy;Maternal Drugs Affecting Foetus;Caesarean Section	Serious	Congenital Anomaly;Other Outcomes	Male	22-OCT-2012	29-JAN-2013	Expedited	0 YR	Not Specified	Reckitt Benckiser	Consumer	Not Specified	-	15-JAN-2013	29-JAN-2013	US	Not Specified	US-RB-048996-13	-	-
437	15708088	Subutex;Suboxone	Buprenorphine Hydrochloride\Naloxone Hydrochloride;Domperidone;Buprenorphine Hydrochloride;Buprenorphine Hydrochloride\Naloxone Hydrochloride	N:Nervous system	Drug Dependence;Lactation Disorder	Adverse Event;Foetal Exposure During Pregnancy;Drug Withdrawal Syndrome Neonatal;Exposure Via Breast Milk	Serious	Other Outcomes	Female	-	11-DEC-2018	Expedited	3 MTH	3 KG	Teva	Healthcare Professional	Not Specified	-	04-DEC-2018	11-DEC-2018	CA	Not Specified	CA-TEVA-2018-CA-985330	-	-
438	22754374	Zofran;Wellbutrin;Trazodone;Suboxone	Buprenorphine Hydrochloride\Naloxone Hydrochloride;Ergocalciferol;Buprenorphine Hydrochloride\Naloxone Hydrochloride;Trazodone Hydrochloride;Buprenorphine Hydrochloride;Bupropion Hydrochloride;Ondansetron Hydrochloride;Nicotine;Buprenorphine;Biotin	N:Nervous system	Foetal Exposure During Pregnancy	Premature Baby;Foetal Exposure During Pregnancy;Meningitis Neonatal;Exposure Via Breast Milk;Poor Feeding Infant;Drug Withdrawal Syndrome Neonatal	Serious	Hospitalized;Other Outcomes	Male	-	27-JUL-2023	Expedited	2 DAY	2 KG	Sandoz	Consumer	Not Specified	-	13-JUL-2023	27-JUL-2023	CA	Not Specified	CA-002147023-PHHY2019CA205540	-	-
439	15756597	Remeron;Lexapro;Suboxone	Buprenorphine Hydrochloride\Naloxone Hydrochloride;Escitalopram Oxalate;Nicotine;Buprenorphine;Mirtazapine	N:Nervous system	Maternal Exposure Timing Unspecified	Vomiting;Exposure Via Breast Milk;Drug Withdrawal Syndrome Neonatal;Foetal Exposure During Pregnancy	Serious	Hospitalized	Female	10-MAR-2014	24-DEC-2018	Expedited	1 DAY	Not Specified	Allergan	Consumer	Not Specified	-	18-DEC-2018	24-DEC-2018	US	Not Specified	US-ALLERGAN-1858423US	-	-
440	9177892	Suboxone	Buprenorphine Hydrochloride\Naloxone Hydrochloride;Hydrocodone;Nicotine;Vitamins	N:Nervous system	Drug Dependence;Nicotine Dependence;Pregnancy;Procedural Pain	Congenital Vesicoureteric Reflux;Umbilical Cord Abnormality;Foetal Exposure During Pregnancy;Exposure Via Breast Milk	Serious	Congenital Anomaly;Other Outcomes	Female	2010	15-APR-2013	Expedited	0 YR	Not Specified	Reckitt Benckiser	Consumer	Not Specified	-	02-APR-2013	10-OCT-2012	US	Not Specified	US-RB-045307-12	-	-
441	11766116	Bupivacaine Hydrochloride;Subutex;Suboxone	Buprenorphine Hydrochloride\Naloxone Hydrochloride;Lidocaine Hydrochloride;Buprenorphine Hydrochloride;Melatonin;Nicotine;Bupivacaine Hydrochloride\Bupivacaine Hydrochloride Anhydrous	N:Nervous system	Product Used For Unknown Indication	Selective Eating Disorder;Foetal Exposure During Pregnancy;Maternal Exposure During Breast Feeding;Drug Withdrawal Syndrome Neonatal	Serious	Hospitalized;Other Outcomes	Female	-	22-NOV-2015	Expedited	1 DAY	4 KG	Hospira	Healthcare Professional	Not Specified	Dronabinol	13-NOV-2015	22-NOV-2015	CA	Not Specified	CA-HOSPIRA-3081273	-	-
442	11225026	Suboxone	Buprenorphine Hydrochloride\Naloxone Hydrochloride;Nicotine	N:Nervous system	Drug Dependence;Nicotine Dependence	Weight Decrease Neonatal;Exposure Via Breast Milk;Foetal Exposure During Pregnancy;Infantile Diarrhoea;Oedema Neonatal	Serious	Other Outcomes;Hospitalized	Female	MAR-2012	29-JUN-2015	Expedited	0 YR	3.8 KG	Reckitt Benckiser	Consumer	Not Specified	-	22-JUN-2015	29-JUN-2015	US	Not Specified	US-RB PHARMACEUTICALS LIMITED-RB-080655-2015	-	-
443	9499084	Suboxone	Buprenorphine Hydrochloride\Naloxone Hydrochloride;Nicotine	N:Nervous system	Drug Dependence;Nicotine Dependence	Neonatal Disorder;Exposure Via Breast Milk;Neonatal Aspiration;Foetal Exposure During Pregnancy;Congenital Musculoskeletal Disorder Of Limbs	Serious	Other Outcomes	Male	NOV-2012	29-OCT-2013	Expedited	0 YR	2.84 KG	Reckitt Benckiser	Consumer	Not Specified	-	21-OCT-2013	04-SEP-2013	US	Not Specified	US-RB-057855-13	-	-
444	9308210	Suboxone	Buprenorphine Hydrochloride\Naloxone Hydrochloride;Nicotine	N:Nervous system	Drug Dependence;Nicotine Dependence	Low Birth Weight Baby;Body Temperature Decreased;Foetal Exposure During Pregnancy;Exposure Via Breast Milk	Serious	Other Outcomes	Female	MAY-2011	23-MAY-2013	Expedited	0 YR	Not Specified	Reckitt Benckiser	Consumer	Not Specified	-	10-MAY-2013	23-MAY-2013	US	Not Specified	US-RB-053999-13	-	-
445	11392926	Suboxone	Buprenorphine Hydrochloride\Naloxone Hydrochloride;Nicotine;Buprenorphine	N:Nervous system	Drug Dependence;Product Used For Unknown Indication	Pneumothorax Spontaneous;Drug Withdrawal Syndrome Neonatal;Respiratory Disorder Neonatal;Exposure Via Breast Milk;Foetal Exposure During Pregnancy	Serious	Other Outcomes;Hospitalized	Male	JUL-2014	26-FEB-2016	Expedited	0 YR	Not Specified	Indivior	Healthcare Professional	Not Specified	-	22-FEB-2016	18-AUG-2015	US	Not Specified	US-RB PHARMACEUTICALS LIMITED-RB-082070-2015	-	-
446	9821175	Suboxone	Buprenorphine Hydrochloride\Naloxone Hydrochloride;Nicotine;Buprenorphine	N:Nervous system	Drug Dependence;Nicotine Dependence	Faeces Discoloured;Low Birth Weight Baby;Drug Withdrawal Syndrome Neonatal;Abnormal Faeces;Exposure Via Breast Milk;Premature Baby;Irritability;Poor Feeding Infant;Infantile Spitting Up;Foetal Exposure During Pregnancy;Hyperkinesia Neonatal	Serious	Hospitalized;Other Outcomes	Male	2013	28-MAY-2014	Expedited	0 YR	Not Specified	Reckitt Benckiser	Healthcare Professional	Not Specified	-	20-MAY-2014	16-JAN-2014	US	Not Specified	US-RB-062540-14	-	-
447	12824082	Suboxone	Buprenorphine Hydrochloride\Naloxone Hydrochloride;Nicotine;Buprenorphine;Vitamins	N:Nervous system	Drug Dependence;Nicotine Dependence;Prenatal Care	Macrosomia;Foetal Exposure During Pregnancy;Exposure Via Breast Milk	Non-Serious	Non-Serious	Male	MAY-2009	07-OCT-2016	Non-Expedited	0 YR	5.3 KG	Indivior	Consumer	Not Specified	-	08-MAR-2016	07-OCT-2016	US	Not Specified	US-INDIVIOR LIMITED-INDV-088794-2016	-	-
448	17584255	Trazodone;Zofran;Suboxone	Buprenorphine Hydrochloride\Naloxone Hydrochloride;Nicotine;Bupropion;Ondansetron Hydrochloride;Trazodone Hydrochloride	N:Nervous system	Foetal Exposure During Pregnancy	Poor Feeding Infant;Foetal Exposure During Pregnancy;Exposure Via Breast Milk;Drug Withdrawal Syndrome Neonatal	Serious	Other Outcomes	Female	-	26-MAR-2020	Expedited	2 DAY	Not Specified	Novartis	Consumer	Not Specified	-	20-MAR-2020	26-MAR-2020	CA	Not Specified	NVSC2020CA083009	-	-
449	22070761	Trazodone;Wellbutrin Xl;Zofran;Suboxone	Buprenorphine Hydrochloride\Naloxone Hydrochloride;Ondansetron Hydrochloride;Bupropion Hydrochloride;Trazodone Hydrochloride;Biotin;Vitamins;Nicotine;Buprenorphine	N:Nervous system	Depression;Drug Dependence;Foetal Exposure During Pregnancy;Nausea;Product Used For Unknown Indication;Vomiting	Exposure Via Breast Milk;Poor Feeding Infant;Drug Withdrawal Syndrome Neonatal;Foetal Exposure During Pregnancy	Serious	Other Outcomes;Hospitalized	Male	-	07-MAR-2023	Expedited	2 DAY	Not Specified	Titan Pharmaceuticals	Consumer	Not Specified	-	27-FEB-2023	07-MAR-2023	CA	Not Specified	CA-TITAN PHARMACEUTICALS-2023TAN00036	-	-
450	17404149	Suboxone;Trazodone	Buprenorphine Hydrochloride\Naloxone Hydrochloride;Trazodone Hydrochloride;Buprenorphine;Ondansetron Hydrochloride;Biotin;Nicotine;Bupropion	N:Nervous system	Foetal Exposure During Pregnancy;Product Used For Unknown Indication	Drug Withdrawal Syndrome Neonatal;Foetal Exposure During Pregnancy;Poor Feeding Infant;Exposure Via Breast Milk	Serious	Other Outcomes;Hospitalized	Male	-	11-FEB-2020	Expedited	2 DAY	3 KG	Novartis	Consumer	Not Specified	-	04-FEB-2020	11-FEB-2020	CA	Not Specified	NVSC2020CA035372	-	-
451	16731174	Zofran;Trazodone;Suboxone	Buprenorphine Hydrochloride\Naloxone Hydrochloride;Trazodone Hydrochloride;Ondansetron Hydrochloride;Bupropion;Nicotine	N:Nervous system	Depression;Drug Dependence;Insomnia;Nausea;Smoking Cessation Therapy	Drug Withdrawal Syndrome Neonatal;Poor Feeding Infant;Exposure Via Breast Milk;Foetal Exposure During Pregnancy	Serious	Other Outcomes	Female	-	22-AUG-2019	Expedited	2 DAY	3 KG	Glaxosmithkline	Consumer	Not Specified	-	20-AUG-2019	22-AUG-2019	CA	Not Specified	CA-GLAXOSMITHKLINE-CA2019AMR152921	-	-
452	10087292	Suboxone	Buprenorphine Hydrochloride\Naloxone Hydrochloride;Unspecified Ingredient	N:Nervous system	Anaemia;Back Pain;Drug Dependence;Pregnancy;Product Used For Unknown Indication	Speech Disorder Developmental;Drug Withdrawal Syndrome Neonatal;Foetal Exposure During Pregnancy;Exposure Via Breast Milk;Motor Developmental Delay;Premature Baby	Serious	Other Outcomes	Female	MAR-2010	18-APR-2014	Expedited	0 YR	Not Specified	Reckitt Benckiser	Consumer	Not Specified	Vitamins;Nicotine;Tylenol;Iron	08-APR-2014	18-APR-2014	US	Not Specified	US-RB-066069-14	-	-
453	8616356	Zofran;Prenatabs Fa;Suboxone	Buprenorphine Hydrochloride\Naloxone Hydrochloride;Unspecified Ingredient;.Beta.-Carotene\Ascorbic Acid\Calcium Carbonate\Cholecalciferol\Cyanocobalamin\Ferrous Fumarate\Folic Acid\Niacinamide\Potassium Iodide\Pyridoxine Hydrochloride\Riboflavin\Thiamine Mononitrate\Zinc;Buprenorphine Hydrochloride;Ondansetron Hydrochloride	N:Nervous system	Drug Dependence;Ear Infection;Nausea;Pregnancy;Vomiting	Maternal Exposure During Breast Feeding;Sneezing;Pyrexia;Drug Withdrawal Syndrome Neonatal;Foetal Exposure During Pregnancy;Meconium Stain	Serious	Other Outcomes	Male	01-AUG-2011	14-JUN-2012	Expedited	1 DAY	3.8 KG	Reckitt Benckiser	Consumer	Not Specified	-	06-JUN-2012	14-JUN-2012	US	Not Specified	US-RB-041262-12	-	-
454	10082784	Suboxone	Buprenorphine Hydrochloride\Naloxone Hydrochloride;Unspecified Ingredient;Buprenorphine	N:Nervous system	Drug Dependence;Product Used For Unknown Indication	Foetal Exposure During Pregnancy;Low Birth Weight Baby;Premature Baby;Drug Withdrawal Syndrome Neonatal;Exposure Via Breast Milk	Serious	Other Outcomes	Female	AUG-2013	16-JUN-2014	Expedited	0 YR	Not Specified	Reckitt Benckiser	Healthcare Professional	Not Specified	Atenolol;Effexor;Bromocriptine;Spironolactone;Metformin;Prilosec	11-JUN-2014	16-APR-2014	US	Not Specified	US-RB-066002-14	-	-
455	9166806	Suboxone	Buprenorphine Hydrochloride\Naloxone Hydrochloride;Unspecified Ingredient;Nicotine	N:Nervous system	Drug Dependence;Nausea;Nicotine Dependence	Exposure Via Breast Milk;Low Birth Weight Baby;Maternal Drugs Affecting Foetus;Foetal Exposure During Pregnancy	Serious	Other Outcomes	Male	MAY-2011	09-NOV-2012	Expedited	0 YR	Not Specified	Reckitt Benckiser	Consumer	Not Specified	-	30-OCT-2012	09-NOV-2012	US	Not Specified	US-RB-046474-12	-	-
456	9460677	Subutex;Suboxone	Buprenorphine Hydrochloride\Naloxone Hydrochloride;Unspecified Ingredient;Nicotine;Buprenorphine Hydrochloride	N:Nervous system	Product Used For Unknown Indication	Foetal Exposure During Pregnancy;Premature Baby;Exposure Via Breast Milk	Serious	Other Outcomes	Female	JUL-2013	15-AUG-2013	Expedited	0 YR	Not Specified	Reckitt Benckiser	Consumer	Not Specified	-	06-AUG-2013	15-AUG-2013	US	Not Specified	US-RB-057253-13	-	-
457	14046789	Suboxone	Buprenorphine Hydrochloride\Naloxone Hydrochloride;Unspecified Ingredient;Nicotine;Vitamins	N:Nervous system	Product Used For Unknown Indication	Exposure Via Breast Milk;Foetal Exposure During Pregnancy;Drug Withdrawal Syndrome Neonatal	Serious	Other Outcomes;Hospitalized	Female	14-MAR-2017	05-OCT-2017	Expedited	0 DAY	3.11 KG	Indivior	Healthcare Professional	Not Specified	-	26-APR-2017	05-OCT-2017	US	Not Specified	US-INDIVIOR LIMITED-INDV-101099-2017	-	-
458	11062781	Suboxone	Buprenorphine Hydrochloride\Naloxone Hydrochloride;Vitamins;Iron;Nicotine	N:Nervous system	Drug Dependence;Product Used For Unknown Indication	Foetal Exposure During Pregnancy;Apgar Score Low;Exposure Via Breast Milk	Serious	Other Outcomes	Male	23-APR-2014	05-MAY-2017	Expedited	0 YR	3.86 KG	Indivior	Healthcare Professional	Not Specified	-	26-APR-2017	24-APR-2015	US	Not Specified	US-RECKITT BENCKISER PHARMACEUTICAL, INC-RB-078390-2015	-	-
459	10222804	-	Buprenorphine;Nicotine	N:Nervous system	Drug Dependence;Nicotine Dependence	Exposure Via Breast Milk;Hospitalisation;Foetal Exposure During Pregnancy	Serious	Non-Serious	Female	DEC-2013	06-JUN-2014	Expedited	0 YR	3.32 KG	Reckitt Benckiser	Consumer	Not Specified	-	28-MAY-2014	06-JUN-2014	US	Not Specified	US-RB-068245-14	-	-
460	21665179	-	Buprenorphine;Norbuprenorphine	N:Nervous system	Product Used For Unknown Indication	Sudden Death;Exposure Via Breast Milk	Serious	Died	Male	-	30-NOV-2022	Expedited	12 DAY	Not Specified	Teva	Healthcare Professional	Not Specified	-	21-NOV-2022	30-NOV-2022	FR	Not Specified	FR-TEVA-2022-FR-2830815	-	-
461	4093063	-	Bupropion	N:Nervous system	Product Used For Unknown Indication	Maternal Exposure During Breast Feeding;Generalised Tonic-Clonic Seizure	Serious	Other Outcomes	Female	25-MAY-2003	29-MAR-2004	Expedited	6 MTH	Not Specified	Glaxosmithkline	Healthcare Professional	Health Professional	-	17-MAR-2004	23-FEB-2004	US	Not Specified	US-GLAXOSMITHKLINE-A0499051A	-	-
462	6931264	Wellbutrin Xl	Bupropion Hydrochloride	N:Nervous system	Depression	Lethargy;Maternal Exposure During Breast Feeding;Maternal Exposure During Pregnancy;Depressed Level Of Consciousness	Serious	Disabled;Hospitalized	Not Specified	24-FEB-2009	09-MAR-2009	Expedited	0 YR	Not Specified	Glaxosmithkline	Consumer	Not Specified	-	05-MAR-2009	09-MAR-2009	US	Not Specified	A0771542A	-	-
463	6537571	-	Bupropion Hydrochloride	N:Nervous system	Perinatal Depression	Maternal Exposure During Breast Feeding;Irritability;Nervousness;Insomnia	Non-Serious	Non-Serious	Male	14-APR-2007	29-JAN-2008	Non-Expedited	0 YR	Not Specified	Glaxosmithkline	Consumer	Not Specified	Unspecified Ingredient	17-APR-2007	29-JAN-2008	US	Not Specified	A0647654A	-	-
464	5869731	Wellbutrin Xl	Bupropion Hydrochloride	N:Nervous system	Depression	Sleep Disorder;Maternal Exposure During Breast Feeding	Non-Serious	Non-Serious	Male	01-JUN-2005	30-AUG-2005	Non-Expedited	0 YR	Not Specified	Glaxosmithkline	Consumer	Not Specified	Unspecified Ingredient	23-JUN-2005	30-AUG-2005	US	Not Specified	US-GLAXOSMITHKLINE-A0563931A	-	-
465	6395167	Wellbutrin Xl	Bupropion Hydrochloride	N:Nervous system	Depression	Maternal Exposure During Breast Feeding	Non-Serious	Non-Serious	Female	-	30-AUG-2007	Non-Expedited	1 YR	Not Specified	Glaxosmithkline	Consumer	Not Specified	Unspecified Ingredient	23-APR-2007	30-AUG-2007	US	Not Specified	A0648394A	-	-
466	5882173	Wellbutrin	Bupropion Hydrochloride	N:Nervous system	Major Depression	Neonatal Seizure;Seizure;Maternal Exposure During Breast Feeding;Maternal Exposure During Pregnancy	Serious	Hospitalized	Female	-	12-OCT-2005	Expedited	2 DAY	3.9 KG	Glaxosmithkline	Healthcare Professional	Health Professional	-	04-OCT-2005	20-SEP-2005	US	Not Specified	US-GLAXOSMITHKLINE-A0574889A	-	-
467	6771274	Wellbutrin Xl	Bupropion Hydrochloride	N:Nervous system	Product Used For Unknown Indication	Hyperhidrosis;Hypersomnia;Maternal Exposure During Breast Feeding	Non-Serious	Non-Serious	Not Specified	01-OCT-2007	25-SEP-2008	Non-Expedited	2 MTH	Not Specified	Glaxosmithkline	Consumer	Not Specified	Unspecified Ingredient	15-JAN-2008	25-SEP-2008	US	Not Specified	A0704427A	-	-
468	4023642	Wellbutrin	Bupropion Hydrochloride	N:Nervous system	Maternal Exposure During Breast Feeding	Arrhythmia Neonatal;Maternal Exposure During Breast Feeding	Non-Serious	Non-Serious	Not Specified	-	07-NOV-2003	Non-Expedited	2 MTH	Not Specified	Glaxosmithkline	Healthcare Professional	Health Professional	-	28-FEB-2003	07-NOV-2003	US	Not Specified	US-GLAXOSMITHKLINE-A0398538A	-	-
469	6057000	Wellbutrin	Bupropion Hydrochloride	N:Nervous system	Product Used For Unknown Indication	Maternal Exposure During Pregnancy;Maternal Exposure During Breast Feeding;Partial Seizures	Serious	Other Outcomes	Female	-	02-JUN-2006	Expedited	2 YR	Not Specified	Glaxosmithkline	Consumer	Not Specified	-	25-MAY-2006	02-JUN-2006	US	Not Specified	US-GLAXOSMITHKLINE-A0607318A	-	-
470	5992609	Wellbutrin Xl	Bupropion Hydrochloride	N:Nervous system	Depression	Allodynia;Maternal Exposure During Breast Feeding	Non-Serious	Non-Serious	Not Specified	-	27-FEB-2006	Non-Expedited	20 WEEK	Not Specified	Glaxosmithkline	Consumer	Not Specified	Cod Liver Oil;Vitamin B Complex;Vitamin C	16-NOV-2005	27-FEB-2006	US	Not Specified	US-GLAXOSMITHKLINE-A0582574A	-	-
471	6175409	Wellbutrin Sr	Bupropion Hydrochloride	N:Nervous system	Depression	Maternal Exposure During Breast Feeding	Non-Serious	Non-Serious	Male	-	29-NOV-2006	Non-Expedited	3 MTH	Not Specified	Glaxosmithkline	Consumer	Not Specified	-	03-FEB-2006	29-NOV-2006	US	Not Specified	US-GLAXOSMITHKLINE-A0592312A	-	-
472	5932566	Wellbutrin Xl	Bupropion Hydrochloride	N:Nervous system	Product Used For Unknown Indication	Insomnia;Maternal Exposure During Breast Feeding	Non-Serious	Non-Serious	Male	-	30-NOV-2005	Non-Expedited	3 MTH	Not Specified	Glaxosmithkline	Consumer	Not Specified	-	13-SEP-2005	30-NOV-2005	US	Not Specified	US-GLAXOSMITHKLINE-A0574077A	-	-
473	6116895	Wellbutrin Xl	Bupropion Hydrochloride	N:Nervous system	-	Cough;Lacrimation Increased;Rhinorrhoea;Maternal Exposure During Breast Feeding	Non-Serious	Non-Serious	Female	07-MAY-2006	28-AUG-2006	Non-Expedited	4 MTH	Not Specified	Glaxosmithkline	Consumer	Not Specified	Vitamins	11-MAY-2006	28-AUG-2006	US	Not Specified	US-GLAXOSMITHKLINE-A0605111A	-	-
474	6175658	-	Bupropion Hydrochloride	N:Nervous system	Depression	Maternal Exposure During Breast Feeding;Irritability	Non-Serious	Non-Serious	Female	11-SEP-2006	29-NOV-2006	Non-Expedited	5 MTH	Not Specified	Glaxosmithkline	Consumer	Not Specified	Unspecified Ingredient	14-SEP-2006	29-NOV-2006	US	Not Specified	US-GLAXOSMITHKLINE-A0620167A	-	-
475	5650990	Wellbutrin Sr	Bupropion Hydrochloride	N:Nervous system	Product Used For Unknown Indication	Restlessness;Pregnancy;Generalised Tonic-Clonic Seizure;Maternal Exposure During Breast Feeding;Staring;Upper Respiratory Tract Infection	Serious	Other Outcomes	Female	25-MAY-2003	25-JUL-2005	Expedited	6 MTH	Not Specified	Glaxosmithkline	Not Specified	Health Professional ,Literature	-	08-JUL-2005	13-OCT-2004	Not Specified	Not Specified	A0499051A	-	-
476	5806344	Wellbutrin Xl	Bupropion Hydrochloride	N:Nervous system	Perinatal Depression	Somnolence;Irritability;Decreased Appetite;Maternal Exposure During Breast Feeding	Non-Serious	Non-Serious	Male	-	27-MAY-2005	Non-Expedited	8 MTH	Not Specified	Glaxosmithkline	Consumer	Not Specified	Vitamins	25-MAR-2005	27-MAY-2005	US	Not Specified	US-GLAXOSMITHKLINE-A0551340A	-	-
477	3768365	Wellbutrin	Bupropion Hydrochloride	N:Nervous system	-	Somnolence;Maternal Exposure During Breast Feeding;Maternal Drugs Affecting Foetus;Lethargy;Dacryostenosis Congenital	Serious	Congenital Anomaly	Female	26-SEP-2001	10-MAY-2002	Expedited	9 DAY	3.2 KG	Glaxo Wellcome	Healthcare Professional	Health Professional	Vitamins	26-APR-2002	07-MAR-2002	US	Not Specified	A0360688A	-	-
478	14950660	Zofran;Trazodone;Subutex;Wellbutrin	Bupropion Hydrochloride;Buprenorphine Hydrochloride;Buprenorphine Hydrochloride;Trazodone Hydrochloride;Nicotine;Vitamins;Ondansetron Hydrochloride	N:Nervous system	Foetal Exposure During Pregnancy	Drug Withdrawal Syndrome Neonatal;Exposure Via Breast Milk;Poor Feeding Infant;Foetal Exposure During Pregnancy	Serious	Other Outcomes;Hospitalized	Male	JAN-2018	22-MAR-2019	Expedited	0 YR	3.3 KG	Novartis	Healthcare Professional	Not Specified	-	14-MAR-2019	30-MAY-2018	CA	Not Specified	PHHY2018CA005627	-	-
479	10010028	Suboxone;Wellbutrin	Bupropion Hydrochloride;Buprenorphine Hydrochloride\Naloxone Hydrochloride;Buprenorphine	N:Nervous system	Depression;Drug Dependence	Exposure Via Breast Milk;Low Birth Weight Baby;Foetal Exposure During Pregnancy;Drug Withdrawal Syndrome Neonatal;Premature Baby	Serious	Other Outcomes;Hospitalized	Male	AUG-2012	13-MAR-2014	Expedited	0 DAY	Not Specified	Reckitt Benckiser	Consumer	Not Specified	-	04-MAR-2014	13-MAR-2014	US	Not Specified	US-RB-064405-14	-	-
480	10770265	Suboxone;Nicotine Transdermal System;Subutex;Wellbutrin	Bupropion Hydrochloride;Buprenorphine;Buprenorphine Hydrochloride;Nicotine;Nicotine;Buprenorphine Hydrochloride\Naloxone Hydrochloride	N:Nervous system	Drug Dependence;Product Used For Unknown Indication;Smoking Cessation Therapy	Jaundice Neonatal;Foetal Exposure During Pregnancy;Exposure Via Breast Milk	Serious	Hospitalized	Male	05-NOV-2013	06-FEB-2015	Expedited	0 YR	3.45 KG	Reckitt Benckiser	Healthcare Professional	Not Specified	-	23-SEP-2014	06-FEB-2015	US	Not Specified	US-RECKITT BENCKISER PHARMACEUTICAL, INC-RB-71964-2014	-	-
481	15590231	Suboxone;Vitamins Nos;Zofran;Trazodone;Wellbutrin Xl	Bupropion Hydrochloride;Buprenorphine\Naloxone;Trazodone Hydrochloride;Nicotine;Ondansetron Hydrochloride;Biotin;Vitamins;Buprenorphine Hydrochloride\Naloxone Hydrochloride;Ergocalciferol;Buprenorphine Hydrochloride;Buprenorphine	N:Nervous system	Depression;Drug Dependence;Foetal Exposure During Pregnancy;Insomnia;Nausea;Product Used For Unknown Indication;Vomiting	Premature Baby;Exposure Via Breast Milk;Meningitis Neonatal;Poor Feeding Infant;Foetal Exposure During Pregnancy;Drug Withdrawal Syndrome Neonatal	Serious	Other Outcomes;Hospitalized	Male	-	27-JUL-2023	Expedited	2 DAY	2 KG	Bausch And Lomb	Healthcare Professional	Not Specified	-	26-JUL-2023	06-NOV-2018	CA	Not Specified	CA-BAUSCH-BL-2018-030150	-	-
482	6225337	Wellbutrin;Wellbutrin Xl	Bupropion Hydrochloride;Bupropion Hydrochloride	N:Nervous system	-	Maternal Exposure During Breast Feeding;Decreased Appetite;Diarrhoea	Non-Serious	Non-Serious	Male	15-FEB-2006	29-JAN-2007	Non-Expedited	1 YR	Not Specified	Glaxosmithkline	Consumer	Not Specified	-	21-FEB-2006	29-JAN-2007	US	Not Specified	US-GLAXOSMITHKLINE-A0594682A	-	-
483	6771141	Wellbutrin;Wellbutrin Xl	Bupropion Hydrochloride;Bupropion Hydrochloride	N:Nervous system	Perinatal Depression	Maternal Exposure During Breast Feeding	Non-Serious	Non-Serious	Not Specified	20-MAY-2007	25-SEP-2008	Non-Expedited	5 MTH	Not Specified	Glaxosmithkline	Consumer	Not Specified	Unspecified Ingredient	30-OCT-2007	25-SEP-2008	US	Not Specified	A0690542A	-	-
484	3905319	Luvox;Wellbutrin	Bupropion Hydrochloride;Fluvoxamine Maleate	N:Nervous system	Ill-Defined Disorder;Maternal Exposure During Breast Feeding	Maternal Exposure During Breast Feeding;Seizure	Serious	Other Outcomes	Female	30-OCT-2002	11-FEB-2003	Direct	22 WEEK	Not Specified	-	Healthcare Professional	Health Professional	-	-	11-FEB-2003	Not Specified	Not Specified	-	-	-
485	3885240	Wellbutrin Sr	Bupropion Hydrochloride;Fluvoxamine Maleate	N:Nervous system	Ill-Defined Disorder	Maternal Drugs Affecting Foetus;Seizure;Maternal Exposure During Breast Feeding	Serious	Other Outcomes	Female	30-OCT-2002	27-DEC-2002	Expedited	5 MTH	Not Specified	Glaxosmithkline	Healthcare Professional	Health Professional ,Study	-	18-DEC-2002	27-DEC-2002	Not Specified	Not Specified	A0389722A	-	-
486	6249122	Vicodin;Lamictal;Wellbutrin Xl	Bupropion Hydrochloride;Lamotrigine;Acetaminophen\Hydrocodone Bitartrate	N:Nervous system	Depression;Headache	Maternal Exposure During Breast Feeding	Non-Serious	Non-Serious	Male	-	28-FEB-2007	Non-Expedited	7 MTH	Not Specified	Glaxosmithkline	Consumer	Not Specified	-	12-JUL-2006	28-FEB-2007	US	Not Specified	US-GLAXOSMITHKLINE-A0612010A	-	-
487	22094516	Suboxone;Trazodone;Zofran;Wellbutrin Xl	Bupropion Hydrochloride;Ondansetron Hydrochloride;Buprenorphine;Trazodone Hydrochloride;Biotin;Vitamins;Buprenorphine Hydrochloride\Naloxone Hydrochloride;Nicotine	N:Nervous system	Depression;Drug Dependence;Foetal Exposure During Pregnancy;Nausea;Product Used For Unknown Indication;Vomiting	Poor Feeding Infant;Exposure Via Breast Milk;Foetal Exposure During Pregnancy;Drug Withdrawal Syndrome Neonatal	Serious	Other Outcomes;Hospitalized	Male	-	14-MAR-2023	Expedited	2 DAY	Not Specified	Bausch And Lomb	Consumer	Not Specified	-	08-MAR-2023	14-MAR-2023	CA	Not Specified	CA-BAUSCH-BL-2023-004039	-	-
488	11989415	Contrave	Bupropion Hydrochloride\Naltrexone Hydrochloride	N:Nervous system	Maternal Exposure During Breast Feeding	No Adverse Event;Maternal Exposure During Breast Feeding	Non-Serious	Non-Serious	Male	DEC-2015	02-FEB-2016	Non-Expedited	1 YR	Not Specified	Takeda	Consumer	Not Specified	-	27-JAN-2016	02-FEB-2016	US	Not Specified	US-TAKEDA-2016TUS001589	-	-
489	16761888	Zofran;Trazodone;Suboxone	Bupropion;Buprenorphine Hydrochloride\Naloxone Hydrochloride;Trazodone Hydrochloride;Ondansetron Hydrochloride;Nicotine	N:Nervous system	Product Used For Unknown Indication	Drug Withdrawal Syndrome Neonatal;Exposure Via Breast Milk;Foetal Exposure During Pregnancy;Poor Feeding Infant	Serious	Other Outcomes	Female	-	30-AUG-2019	Expedited	2 DAY	3 KG	Bausch And Lomb	Consumer	Not Specified	-	20-AUG-2019	30-AUG-2019	CA	Not Specified	CA-BAUSCH-BL-2019-024467	-	-
490	10340742	-	Bupropion;Escitalopram Oxalate	N:Nervous system	Product Used For Unknown Indication	Drug Level Increased;Exposure Via Breast Milk;Vomiting;Seizure	Serious	Hospitalized;Other Outcomes	Female	-	09-MAR-2017	Expedited	6 MTH	Not Specified	Glaxosmithkline	Healthcare Professional	Not Specified	-	03-MAR-2017	24-JUL-2014	CA	Not Specified	CA-GLAXOSMITHKLINE-B1016879A	Delaney S, Neuman G, Ito S, Colantonio D. Bupropion Exposure in an Infant: A Case Report. 2014 Annual Meeting of the American Association for Clinical Chemistry (AACC) 2014; 9675	-
491	9460676	Zoloft;Suboxone;Buspar	Buspirone Hydrochloride;Buprenorphine Hydrochloride\Naloxone Hydrochloride;Sertraline Hydrochloride	N:Nervous system	Anxiety;Depression;Drug Dependence	Jaundice Neonatal;Weight Decrease Neonatal;Exposure Via Breast Milk;Drug Withdrawal Syndrome Neonatal;Respiratory Disorder Neonatal;Foetal Exposure During Pregnancy	Serious	Hospitalized;Other Outcomes	Male	NOV-2012	15-AUG-2013	Expedited	0 YR	Not Specified	Reckitt Benckiser	Consumer	Not Specified	-	05-AUG-2013	15-AUG-2013	US	Not Specified	US-RB-057155-13	-	-
492	5796979	Dostinex	Cabergoline	G:Genito-urinary system and sex hormones	Breast Engorgement	Muscle Spasms;Neonatal Disorder;Panic Reaction;Selective Eating Disorder;Hypoglycaemia Neonatal;Maternal Exposure During Breast Feeding;Skin Discolouration;Hypotonia Neonatal;Asthenia;Lid Sulcus Deepened;Dehydration;Crying;Dyspnoea	Serious	Other Outcomes;Hospitalized	Female	20-AUG-2001	04-MAY-2005	Expedited	11 DAY	3 KG	Pfizer	Healthcare Professional	Health Professional ,Foreign	-	21-APR-2005	04-MAY-2005	Not Specified	Not Specified	2005063986	-	-
493	7613029	Dostinex	Cabergoline	G:Genito-urinary system and sex hormones	Lactation Inhibition Therapy	Maternal Exposure During Breast Feeding;Irritability;Agitation	Serious	Other Outcomes	Male	01-SEP-2010	30-SEP-2010	Expedited	13 MTH	Not Specified	Pfizer	Consumer	Not Specified	-	20-SEP-2010	30-SEP-2010	BR	Not Specified	BR-PFIZER INC-2010119381	-	-
494	7886202	Dostinex	Cabergoline	G:Genito-urinary system and sex hormones	Lactation Inhibition Therapy	Maternal Exposure During Breast Feeding;Hypersensitivity	Serious	Other Outcomes	Male	01-JAN-2011	05-APR-2011	Expedited	16 MTH	8.7 KG	Pfizer	Consumer	Not Specified	-	29-MAR-2011	05-APR-2011	BR	Not Specified	BR-PFIZER INC-2011063284	-	-
495	6358756	Dostinex	Cabergoline	G:Genito-urinary system and sex hormones	Ill-Defined Disorder	Intentional Product Misuse;Maternal Exposure During Breast Feeding;Hypersensitivity	Serious	Other Outcomes	Male	30-JUN-2007	16-JUL-2007	Expedited	2 YR	12 KG	Pfizer	Consumer	Not Specified	-	05-JUL-2007	16-JUL-2007	BR	Not Specified	BR-PFIZER INC-2007055910	-	-
496	6026057	Pepcid Complete	Calcium Carbonate\Famotidine\Magnesium Hydroxide	A:Alimentary tract and metabolism	-	Clostridial Infection;Maternal Exposure During Breast Feeding;Maternal Exposure During Pregnancy	Serious	Hospitalized	Female	01-JAN-2006	13-OCT-2010	Expedited	12 MTH	Not Specified	Merck	Consumer	Not Specified	-	03-APR-2006	14-APR-2006	US	Not Specified	US-MERCK-0604USA01586	-	-
497	6021095	Pepcid Complete	Calcium Carbonate\Famotidine\Magnesium Hydroxide	A:Alimentary tract and metabolism	Product Used For Unknown Indication	Maternal Exposure During Pregnancy;Maternal Exposure During Breast Feeding;Clostridial Infection	Serious	Hospitalized	Female	01-JAN-2006	07-APR-2006	Expedited	12 MTH	Not Specified	Johnson And Johnson	Consumer	Not Specified	-	03-APR-2006	07-APR-2006	US	Not Specified	US-JNJFOC-20060400897	-	-
498	8002581	Dianeal Low Calcium Peritoneal Dialysis Solution With Dextrose	Calcium Chloride\Dextrose\Magnesium Chloride\Sodium Chloride\Sodium Lactate	B:Blood and blood forming organs	Exposure Via Breast Milk;Foetal Exposure Timing Unspecified;Product Used For Unknown Indication	Inguinal Hernia;Selective Eating Disorder;Exposure Via Breast Milk;Premature Baby	Serious	Hospitalized	Female	2011	04-FEB-2013	Expedited	0 YR	1.36 KG	Baxter	Healthcare Professional	Not Specified	Vitamins	24-JAN-2013	22-JUN-2011	US	Not Specified	US-BAXTER-2011BH019850	-	-
499	22334010	Delflex With Dextrose 1.5% Low Magnesium Low Calcium;Delflex With Dextrose 2.5% Low Magnesium Low Calcium	Calcium Chloride\Dextrose\Magnesium Chloride\Sodium Chloride\Sodium Lactate;Calcium Chloride\Dextrose\Magnesium Chloride\Sodium Chloride\Sodium Lactate	B:Blood and blood forming organs	End Stage Renal Disease	Exposure Via Breast Milk	Non-Serious	Non-Serious	Male	-	17-MAY-2023	Non-Expedited	6 MTH	Not Specified	Fresenius Medical Care	Healthcare Professional	Not Specified	-	26-APR-2023	17-MAY-2023	US	Not Specified	US-Fresenius Medical Care Renal Therapies Group-FMC-2305-000462	-	-
500	12475418	Ilaris	Canakinumab	L:Antineoplastic and immunomodulating agents	Foetal Exposure During Pregnancy;Muckle-Wells Syndrome	Maternal Exposure During Breast Feeding;Pharyngitis;Pyrexia;Foetal Exposure During Pregnancy;Respiratory Syncytial Virus Infection;Tonsillitis;C-Reactive Protein Increased;Lymphadenitis;Tonsillar Hypertrophy;Bronchitis;Coating In Mouth;Inflammation;Inflammatory Marker Increased;Gene Mutation;Product Administered To Patient Of Inappropriate Age	Serious	Hospitalized;Congenital Anomaly	Female	13-AUG-2015	27-JUN-2019	Expedited	0 DAY	8.6 KG	Novartis	Healthcare Professional	Not Specified	-	20-JUN-2019	17-JUN-2016	JP	Not Specified	PHJP2016JP016222	Makiko Egawa. A case of cryopyrin associated periodic syndrome patient who was continuously on canakinumab therapy during the gestational period. The 61st Annual General Assembly and Scientific Meeting of the Japan College of. 2017;449	-
501	3855447	-	Candesartan Cilexetil	C:Cardiovascular system	Hypertension	Staphylococcal Sepsis;Dehydration;Peritoneal Dialysis;Blood Bicarbonate Decreased;Maternal Exposure During Breast Feeding;Base Excess Negative;Maternal Drugs Affecting Foetus;Haemodialysis;Gastrointestinal Perforation;Blood Ph Decreased;Acute Kidney Injury;Drug Level;Neonatal Disorder;Renal Failure Neonatal	Serious	Congenital Anomaly;Life Threatening	Male	12-SEP-2002	30-JUL-2003	Expedited	0 DAY	2 KG	Astrazeneca	Not Specified	Other,Health Professional ,Foreign	-	18-JUL-2003	16-OCT-2002	Not Specified	Not Specified	2002SE05236	-	-
502	3920745	Atacand	Candesartan Cilexetil	C:Cardiovascular system	-	Maternal Exposure During Breast Feeding;Seizure	Serious	Required Intervention	Not Specified	-	14-MAR-2003	Expedited	2 MTH	Not Specified	Astrazeneca	Not Specified	Health Professional	-	05-MAR-2003	14-MAR-2003	Not Specified	Not Specified	2003UW02956	-	-
503	9720399	-	Candesartan Cilexetil	C:Cardiovascular system	Product Used For Unknown Indication	Exposure Via Breast Milk;Haematocrit Decreased;Haemoglobin Decreased;Myelosuppression;Haemolytic Anaemia	Serious	Other Outcomes	Male	-	29-NOV-2013	Expedited	3 MTH	Not Specified	Astrazeneca	Healthcare Professional	Not Specified	-	22-NOV-2013	29-NOV-2013	IT	Not Specified	US-ASTRAZENECA-2013SE87274	-	-
504	16840502	Tegretol	Carbamazepine	N:Nervous system	Seizure	Exposure Via Breast Milk;Sepsis Neonatal;Foetal Exposure During Pregnancy;Hypoventilation Neonatal	Serious	Life Threatening;Hospitalized	Female	11-JUL-2019	03-DEC-2020	Expedited	0 DAY	9.4 KG	Novartis	Consumer	Not Specified	-	30-NOV-2020	23-SEP-2019	MX	Not Specified	PHHY2019MX218854	-	-
505	3850107	-	Carbamazepine	N:Nervous system	Epilepsy	Pallor;Coombs Direct Test Positive;Neonatal Disorder;Maternal Exposure During Breast Feeding;Haematocrit Decreased;Maternal Drugs Affecting Foetus;Gamma-Glutamyltransferase Increased;Jaundice Neonatal;Tachypnoea	Serious	Other Outcomes;Hospitalized	Female	-	03-OCT-2002	Expedited	0 DAY	Not Specified	Forest	Healthcare Professional	Other,Health Professional ,Literature,Foreign	-	19-SEP-2002	03-OCT-2002	Not Specified	Not Specified	L02-ISR-01355-01	-	-
506	14001675	Tegretol	Carbamazepine	N:Nervous system	Foetal Exposure During Pregnancy	Foetal Exposure During Pregnancy;Weight Decreased;Maternal Exposure During Breast Feeding;Agitation;Hypertonia	Serious	Other Outcomes	Male	AUG-2017	20-DEC-2017	Expedited	0 YR	Not Specified	Novartis	Healthcare Professional	Not Specified	Escitalopram Oxalate	05-DEC-2017	22-SEP-2017	FR	Not Specified	PHHY2017FR137875	-	-
507	7541600	Tegretol	Carbamazepine	N:Nervous system	Epilepsy	Infantile Apnoea;Hyponatraemia;Maternal Exposure During Breast Feeding;Tachypnoea;Maternal Exposure During Pregnancy	Serious	Hospitalized	Female	06-AUG-2010	14-SEP-2010	Expedited	0 YR	Not Specified	Novartis	Healthcare Professional	Health Professional	-	02-SEP-2010	16-AUG-2010	JP	Not Specified	PHHY2010JP52278	-	-
508	6074281	Tegretol	Carbamazepine	N:Nervous system	-	Maternal Exposure During Breast Feeding;Maternal Exposure During Pregnancy;Irritability	Serious	Other Outcomes	Not Specified	01-MAY-2006	29-JUN-2006	Expedited	1 MTH	Not Specified	Novartis	Not Specified	Not Specified	-	19-JUN-2006	29-JUN-2006	US	Not Specified	PHEH2006US08048	-	-
509	3856067	Tegretol	Carbamazepine	N:Nervous system	-	Drug Level Fluctuating;Neonatal Disorder;Haematuria;Caesarean Section;Proteinuria;Maternal Drugs Affecting Foetus;Maternal Exposure During Breast Feeding	Serious	Other Outcomes	Male	03-OCT-2002	10-DEC-2002	Expedited	2 DAY	3.5 KG	Novartis	Healthcare Professional	Other,Health Professional ,Foreign	-	21-NOV-2002	17-OCT-2002	Not Specified	Not Specified	PHBS2002JP12166	-	-
510	22835842	Tegretol	Carbamazepine	N:Nervous system	Foetal Exposure During Pregnancy	Enterococcal Infection;Staphylococcal Infection;Covid-19;Foetal Exposure During Pregnancy;Respiratory Syncytial Virus Infection;Exposure Via Breast Milk	Serious	Hospitalized	Male	02-FEB-2023	23-AUG-2023	Expedited	2 MTH	3.25 KG	Novartis	Healthcare Professional	Not Specified	-	16-AUG-2023	18-AUG-2023	IT	Not Specified	NVSC2023IT178284	-	-
511	9727127	Tegretol	Carbamazepine	N:Nervous system	-	Foetal Exposure During Pregnancy;Exposure Via Breast Milk;Cardiac Murmur;Wheezing	Serious	Other Outcomes	Female	16-NOV-2013	03-DEC-2013	Expedited	2 MTH	Not Specified	Novartis	Healthcare Professional	Not Specified	Chlormadinone Acetate\Ethinyl Estradiol	26-NOV-2013	03-DEC-2013	BR	Not Specified	PHHY2013BR139051	-	-
512	6075799	Tegretol	Carbamazepine	N:Nervous system	-	Poor Weight Gain Neonatal;Maternal Exposure During Breast Feeding	Serious	Other Outcomes	Not Specified	-	23-AUG-2006	Expedited	3 WEEK	Not Specified	Novartis	Healthcare Professional	Health Professional	-	14-AUG-2006	03-JUL-2006	GB	Not Specified	PHFR2006GB02037	-	-
513	9024286	-	Carbamazepine	N:Nervous system	-	Death;Exposure Via Breast Milk;Foetal Exposure During Pregnancy	Serious	Died	Male	21-FEB-2012	01-NOV-2013	Expedited	4 WEEK	4 KG	Novartis	Healthcare Professional	Not Specified	-	30-OCT-2013	21-JAN-2013	GB	Not Specified	PHFR2013GB000667	-	-
514	9128791	-	Carbamazepine	N:Nervous system	-	Death;Foetal Exposure During Pregnancy;Maternal Exposure During Breast Feeding	Serious	Died	Male	-	25-JAN-2013	Expedited	4 WEEK	4 KG	Taro	Healthcare Professional	Not Specified	-	16-JAN-2013	25-JAN-2013	GB	Not Specified	GB-TARO-2013P1000780	-	-
515	15089336	-	Carbamazepine	N:Nervous system	Product Used For Unknown Indication	Weight Gain Poor;Vomiting;Exposure Via Breast Milk;Regurgitation	Serious	Other Outcomes;Hospitalized	Female	-	29-JUN-2018	Expedited	40 DAY	3.19 KG	Validus	Healthcare Professional	Not Specified	-	18-JUN-2018	29-JUN-2018	IT	Not Specified	IT-VALIDUS PHARMACEUTICALS LLC-IT-2018VAL000819	Antonucci R, Cuzzolin L, Manconi A, Cherchi C, Oggiano AM, Locci C.. Maternal Carbamazepine Therapy and Unusual Adverse Effects in a Breastfed Infant. Breastfeed Medicine. 2018;13(2):155-157	-
516	14969348	-	Carbamazepine	N:Nervous system	Epilepsy	Regurgitation;Vomiting;Foetal Exposure During Pregnancy;Anticonvulsant Drug Level Increased;Poor Sucking Reflex;Exposure Via Breast Milk;Weight Gain Poor	Serious	Hospitalized	Female	-	04-JUN-2018	Expedited	40 DAY	3.19 KG	Jubilant	Healthcare Professional	Not Specified	-	21-MAY-2018	04-JUN-2018	IT	Not Specified	IT-JUBILANT CADISTA PHARMACEUTICALS-2018JUB00204	Antonucci R, Cuzzolin L, Manconi A, Cherchi C, Oggiano AM, Locci C. Maternal Carbamazepine Therapy and Unusual Adverse Effects in a Breastfed Infant. Breastfeeding Med (doi: 10.1089/bfm.2017.0235). 2018;13(2):155-157	-
517	6230306	Tegretol	Carbamazepine	N:Nervous system	-	Maternal Exposure During Breast Feeding;Alanine Aminotransferase Increased;Aspartate Aminotransferase Increased;Hepatic Cytolysis	Serious	Hospitalized	Male	01-DEC-2004	05-FEB-2007	Expedited	5 WEEK	Not Specified	Novartis	Healthcare Professional	Health Professional	-	22-JAN-2007	05-FEB-2007	FR	Not Specified	PHRM2007FR00587	-	-
518	9408294	Tegretol	Carbamazepine;Lamotrigine;Clobazam	N:Nervous system	Maternal Exposure During Breast Feeding	Somnolence;Weight Gain Poor;Hepatic Function Abnormal;Poor Feeding Infant;Exposure Via Breast Milk	Serious	Hospitalized	Male	01-MAR-2013	27-NOV-2017	Expedited	1 MTH	Not Specified	Sandoz	Healthcare Professional	Not Specified	-	21-NOV-2017	18-JUL-2013	JP	Not Specified	PHHY2013JP074504	Tomita M, Obigane K, Narugami M, Ono S, Shida S, Kajii N et al.. A Case of a Neonate who Developed Suspected Hepatic Function Disorder and Poor Weight Gain Due to Being Breast-Fed by a Mother Taking Antiepileptics. 2013;1-1	-
519	9490818	Tramadol;Tegretol	Carbamazepine;Tramadol\Tramadol Hydrochloride;Pregabalin;Venlafaxine Hydrochloride	N:Nervous system	Exposure During Pregnancy;Maternal Exposure During Breast Feeding	Foetal Exposure During Pregnancy;Apgar Score Low;Neonatal Respiratory Distress Syndrome;Jaundice Neonatal;Premature Baby;Low Birth Weight Baby;Exposure Via Breast Milk;Head Circumference Abnormal	Serious	Other Outcomes	Male	02-MAY-2013	30-AUG-2013	Expedited	1 HR	1.86 KG	Sun	Healthcare Professional	Not Specified	-	20-AUG-2013	30-AUG-2013	GB	Not Specified	GB-SUN PHARMACEUTICAL INDUSTRIES LTD-2013SUN04533	-	-
520	9493314	Venlafaxine;Tramadol;Tegretol	Carbamazepine;Tramadol\Tramadol Hydrochloride;Venlafaxine Hydrochloride;Pregabalin	N:Nervous system	Affective Disorder;Pain;Product Used For Unknown Indication	Jaundice Neonatal;Low Birth Weight Baby;Head Circumference Abnormal;Foetal Exposure During Pregnancy;Neonatal Respiratory Distress Syndrome;Premature Baby;Apgar Score Low;Exposure Via Breast Milk	Serious	Other Outcomes	Male	02-MAY-2013	11-NOV-2013	Expedited	1 HR	1.86 KG	Accord	Healthcare Professional	Not Specified	-	31-OCT-2013	02-SEP-2013	GB	Not Specified	GB-ACCORD-019039	-	-
521	9493785	Tramadol;Venlafaxine;Tegretol	Carbamazepine;Venlafaxine Hydrochloride;Tramadol\Tramadol Hydrochloride;Pregabalin	N:Nervous system	-	Foetal Exposure During Pregnancy;Low Birth Weight Baby;Premature Baby;Jaundice Neonatal;Apgar Score Low;Head Circumference Abnormal;Neonatal Respiratory Distress Syndrome;Exposure Via Breast Milk	Serious	Other Outcomes	Male	02-MAY-2013	13-NOV-2013	Expedited	1 HR	1.86 KG	Mylan	Healthcare Professional	Not Specified	-	31-OCT-2013	02-SEP-2013	GB	Not Specified	GB-MYLANLABS-2013S1018838	-	-
522	9482622	Tramadol;Venlafaxine;Tegretol	Carbamazepine;Venlafaxine Hydrochloride;Tramadol\Tramadol Hydrochloride;Pregabalin	N:Nervous system	Affective Disorder;Pain	Apgar Score Low;Foetal Exposure During Pregnancy;Jaundice Neonatal;Low Birth Weight Baby;Head Circumference Abnormal;Neonatal Respiratory Distress Syndrome;Exposure Via Breast Milk;Premature Baby	Serious	Other Outcomes	Male	02-MAY-2013	12-NOV-2013	Expedited	1 HR	1.86 KG	Teva	Healthcare Professional	Not Specified	-	31-OCT-2013	28-AUG-2013	GB	Not Specified	GB-TEVA-427854ISR	-	-
523	6341217	Stalevo	Carbidopa\Entacapone\Levodopa;Bromocriptine;Benserazide\Levodopa	N:Nervous system	-	Meningitis Neonatal;Maternal Exposure During Breast Feeding;Muscle Spasms;Pneumonia;Drug Ineffective;Maternal Exposure During Pregnancy;Seizure;Neonatal Seizure;C-Reactive Protein Increased	Serious	Hospitalized	Female	09-AUG-2005	06-JUN-2007	Expedited	1 DAY	Not Specified	Orion	Not Specified	Health Professional	-	14-MAY-2007	20-OCT-2005	Not Specified	Not Specified	ENTC2005-0297(1)	-	-
524	18400368	Vraylar	Cariprazine	N:Nervous system	Product Used For Unknown Indication	Maternal Exposure During Breast Feeding	Non-Serious	Non-Serious	Not Specified	SEP-2019	19-OCT-2020	Non-Expedited	4 MTH	Not Specified	Allergan	Consumer	Not Specified	Buspirone	13-NOV-2019	19-OCT-2020	US	Not Specified	US-ALLERGAN-1946755US	-	-
525	10527105	-	Carisoprodol	M:Musculo-skeletal system	Arthralgia;Neck Pain	Diarrhoea;Exposure Via Breast Milk	Non-Serious	Non-Serious	Male	12-OCT-2014	16-OCT-2014	Direct	11 MTH	25 LB=11.3398 kg	-	Consumer	Consumer	-	-	16-OCT-2014	Not Specified	Not Specified	-	-	-
526	3934733	-	Cefaclor	J:Antiinfectives for systemic use	-	Rash Neonatal;Maternal Exposure During Breast Feeding	Serious	Hospitalized	Male	16-FEB-2003	29-MAY-2003	Expedited	3 WEEK	Not Specified	Eli Lilly And Co	Not Specified	Other,Health Professional ,Foreign	-	14-MAY-2003	10-APR-2003	Not Specified	Not Specified	GBS030312832	-	-
527	6727053	-	Ceftazidime Sodium	J:Antiinfectives for systemic use	Cystic Fibrosis	Selective Eating Disorder;Maternal Exposure During Breast Feeding	Serious	Other Outcomes	Female	01-JUN-2007	14-AUG-2008	Expedited	2 MTH	4.7 KG	Glaxosmithkline	Consumer	Not Specified	.Alpha.-Tocopherol Acetate;Colistin;Calcium;Creon;Ventolin;Cholecalciferol	08-AUG-2008	14-AUG-2008	CH	Not Specified	B0533075A	-	-
528	9274830	Cedax	Ceftibuten Dihydrate	J:Antiinfectives for systemic use	Respiratory Tract Infection	Product Administered To Patient Of Inappropriate Age;Thrombocytopenic Purpura;Haematoma;Exposure Via Breast Milk	Non-Serious	Non-Serious	Female	-	20-MAY-2013	Expedited	45 DAY	4.40 KG	Merck	Healthcare Professional	Other,Health Professional ,Foreign	-	10-MAY-2013	29-APR-2013	Not Specified	Not Specified	1304VEN013488	-	-
529	8854207	-	Cefuroxime Axetil	J:Antiinfectives for systemic use	Vitamin Supplementation	Eye Movement Disorder;Weight Decreased;Constipation;Somnolence;Apathy;Abdominal Pain;Agitation;Flatulence;Pallor;Exposure Via Breast Milk	Serious	Other Outcomes	Male	06-OCT-2012	21-NOV-2012	Expedited	0 YR	4.5 KG	Ranbaxy	Consumer	Not Specified	-	08-NOV-2012	22-OCT-2012	BR	Not Specified	BR-RANBAXY-2012R5-61055	-	-
530	6481906	Ceftin	Cefuroxime Axetil	J:Antiinfectives for systemic use	Product Used For Unknown Indication	Maternal Exposure During Breast Feeding;Seizure	Serious	Other Outcomes	Male	29-NOV-2007	06-DEC-2007	Expedited	7 MTH	Not Specified	Glaxosmithkline	Healthcare Professional	Health Professional	Keppra;Trileptal;Prevacid	30-NOV-2007	06-DEC-2007	US	Not Specified	A0696792A	-	-
531	6207359	Celebrex	Celecoxib	M:Musculo-skeletal system	-	Maternal Exposure During Breast Feeding;Dermatitis Bullous	Serious	Other Outcomes	Female	18-DEC-2006	09-JAN-2007	Expedited	0 YR	Not Specified	Pfizer	Healthcare Professional	Health Professional	Dipyrone	02-JAN-2007	03-JAN-2007	BR	Not Specified	BR-PFIZER INC-2006155964	-	-
532	3916273	Celebrex	Celecoxib	M:Musculo-skeletal system	-	Maternal Exposure During Breast Feeding;Rib Fracture	Serious	Other Outcomes	Male	FEB-2003	04-MAR-2003	Expedited	12 MTH	Not Specified	Pharmacia	Healthcare Professional	Other	-	24-FEB-2003	04-MAR-2003	Not Specified	Not Specified	2003148234US	-	-
533	10050119	-	Cephalexin	J:Antiinfectives for systemic use	Infection Prophylaxis	Exposure Via Breast Milk;Flatulence;Fungal Infection;Haemorrhage;Infantile Diarrhoea;Abdominal Discomfort;Skin Fissures	Serious	Disabled	Male	28-MAR-2014	31-MAR-2014	Direct	12 DAY	8.9 LB=4.03697 kg	-	Consumer	Consumer	-	-	31-MAR-2014	Not Specified	Not Specified	-	-	-
534	10716997	Remicade;Keflex	Cephalexin;Clindamycin;Infliximab	J:Antiinfectives for systemic use	Crohn's Disease;Mastitis	Foetal Exposure During Pregnancy;Small For Dates Baby;Exposure Via Breast Milk;Premature Baby	Serious	Other Outcomes	Female	2015	11-MAR-2015	Expedited	0 YR	Not Specified	Janssen	Healthcare Professional	Not Specified	Vitamin D Nos	03-MAR-2015	16-JAN-2015	CA	Not Specified	CA-JNJFOC-20150109658	-	-
535	14769043	-	Cephalexin;Metronidazole	J:Antiinfectives for systemic use	Infection Prophylaxis	Abdominal Pain;Exposure Via Breast Milk;Oral Candidiasis;Haematochezia;Lactose Intolerance	Serious	Other Outcomes	Female	-	17-APR-2018	Expedited	1 WEEK	3.17 KG	B Braun	Consumer	Not Specified	-	03-APR-2018	17-APR-2018	GB	Not Specified	GB-B. BRAUN MEDICAL INC.-2045864	-	-
536	14754763	-	Cephalexin;Metronidazole	J:Antiinfectives for systemic use	-	Oral Candidiasis;Exposure Via Breast Milk;Haematochezia;Abdominal Pain;Lactose Intolerance	Serious	Other Outcomes	Female	-	13-APR-2018	Expedited	1 WEEK	3 KG	Alkem	Consumer	Not Specified	-	29-MAR-2018	13-APR-2018	GB	Not Specified	GB-ALKEM LABORATORIES LIMITED-GB-ALKEM-2018-02046	-	-
537	20167428	-	Certolizumab Pegol	L:Antineoplastic and immunomodulating agents	Pain;Product Used For Unknown Indication;Rheumatoid Arthritis;Vitamin Supplementation	Premature Baby;Heart Rate Irregular;Maternal Exposure During Breast Feeding;Maternal Exposure During Pregnancy;Resuscitation;Foetal Distress Syndrome;Maternal Exposure Before Pregnancy	Serious	Other Outcomes	Female	15-AUG-2018	09-DEC-2021	Expedited	0 DAY	2.5 KG	Ucb	Consumer	Not Specified	Plaquinol;Calcium Phosphate;Imuran;Vitamins;Zaldiar	12-NOV-2021	09-DEC-2021	EC	Not Specified	EC-UCBSA-2021056161	-	-
538	19857492	-	Certolizumab Pegol	L:Antineoplastic and immunomodulating agents	Psoriasis	Exposure Via Breast Milk;Maternal Exposure During Pregnancy;Postmature Baby	Serious	Other Outcomes	Female	30-NOV-2020	20-SEP-2021	Expedited	0 DAY	Not Specified	Ucb	Consumer	Not Specified	-	26-AUG-2021	20-SEP-2021	GB	Not Specified	GB-UCBSA-2021044166	-	-
539	17529395	Cimzia	Certolizumab Pegol	L:Antineoplastic and immunomodulating agents	Rheumatoid Arthritis	Maternal Exposure During Pregnancy;Exposure Via Breast Milk;Respiratory Disorder	Serious	Hospitalized	Male	27-AUG-2019	30-MAR-2020	Expedited	0 DAY	3.18 KG	Ucb	Healthcare Professional	Not Specified	Prednisolone Acetate	18-MAR-2020	12-MAR-2020	JP	Not Specified	JP-UCBSA-2020010275	-	-
540	17456298	-	Certolizumab Pegol	L:Antineoplastic and immunomodulating agents	Alanine Aminotransferase;In Vitro Fertilisation;Pregnancy	Maternal Exposure Before Pregnancy;Premature Baby;Exposure Via Breast Milk	Serious	Other Outcomes	Male	25-DEC-2019	12-MAR-2020	Expedited	0 DAY	2.67 KG	Ucb	Consumer	Not Specified	Prednisolone;Enoxaparin;Iron	29-FEB-2020	25-FEB-2020	TW	Not Specified	TW-UCBSA-2020006935	-	-
541	17096197	Cimzia	Certolizumab Pegol	L:Antineoplastic and immunomodulating agents	Ankylosing Spondylitis	Maternal Exposure Before Pregnancy;Exposure Via Breast Milk;Pulmonary Valve Stenosis;Ventricular Septal Defect;Patent Ductus Arteriosus	Serious	Other Outcomes;Congenital Anomaly	Male	22-SEP-2018	02-DEC-2019	Expedited	0 DAY	Not Specified	Ucb	Healthcare Professional	Not Specified	-	20-NOV-2019	02-DEC-2019	AU	Not Specified	AU-UCBSA-2019049178	-	-
542	15712811	-	Certolizumab Pegol	L:Antineoplastic and immunomodulating agents	Rheumatoid Arthritis	Exposure Via Breast Milk;Foetal Distress Syndrome;Foetal Exposure During Pregnancy	Serious	Other Outcomes	Female	28-SEP-2018	12-DEC-2018	Expedited	0 DAY	3 KG	Ucb	Consumer	Not Specified	Sulfasalazine;Plaquenil	30-NOV-2018	12-DEC-2018	CA	Not Specified	CA-UCBSA-2018053572	-	-
543	13699657	-	Certolizumab Pegol	L:Antineoplastic and immunomodulating agents	Rheumatoid Arthritis	Exposure Via Breast Milk;Premature Baby;Foetal Exposure During Pregnancy	Serious	Other Outcomes	Female	09-MAY-2017	18-SEP-2017	Expedited	0 DAY	2 KG	Ucb	Consumer	Not Specified	Plaquenil	11-SEP-2017	29-JUN-2017	CA	Not Specified	CA-UCBSA-2017024806	-	-
544	12812642	Cimzia	Certolizumab Pegol	L:Antineoplastic and immunomodulating agents	Rheumatoid Arthritis	Premature Baby;Foetal Exposure During Pregnancy;Exposure Via Breast Milk	Serious	Other Outcomes	Male	20-AUG-2014	05-OCT-2016	Expedited	0 DAY	2.16 KG	Ucb	Healthcare Professional	Not Specified	-	22-SEP-2016	05-OCT-2016	CZ	Not Specified	CZ-UCBSA-2016038089	-	-
545	11175530	Cimzia	Certolizumab Pegol	L:Antineoplastic and immunomodulating agents	Product Used For Unknown Indication;Rheumatoid Arthritis	Exposure Via Breast Milk;Foetal Exposure During Pregnancy;Premature Baby	Serious	Other Outcomes	Female	05-NOV-2014	08-SEP-2015	Expedited	0 DAY	2.86 KG	Ucb	Consumer	Not Specified	Orencia	02-SEP-2015	09-JUN-2015	US	Not Specified	US-UCBSA-2015018486	-	-
546	10558125	-	Certolizumab Pegol	L:Antineoplastic and immunomodulating agents	Rheumatoid Arthritis	Foetal Exposure During Pregnancy;Large For Dates Baby;Exposure Via Breast Milk;Infantile Vomiting	Serious	Other Outcomes	Male	16-OCT-2014	26-JUN-2015	Expedited	0 DAY	4.1 KG	Ucb	Healthcare Professional	Not Specified	-	10-DEC-2014	31-OCT-2014	CA	Not Specified	CA-UCBSA-2014016421	-	-
547	9447654	Cimzia	Certolizumab Pegol	L:Antineoplastic and immunomodulating agents	Crohn's Disease	Exposure Via Breast Milk;Talipes;Foetal Exposure During Pregnancy	Serious	Congenital Anomaly	Female	03-MAY-2013	08-AUG-2013	Expedited	0 DAY	3.9 KG	Ucb	Healthcare Professional	Not Specified	Remicade;Vitamin B12;Ibuprofen;Albuterol;Ambien	31-JUL-2013	08-AUG-2013	US	Not Specified	US-UCBSA-094752	-	-
548	19991588	-	Certolizumab Pegol	L:Antineoplastic and immunomodulating agents	-	Low Birth Weight Baby;Maternal Exposure During Pregnancy;Small For Dates Baby;Maternal Exposure Before Pregnancy;Premature Baby;Maternal Exposure During Breast Feeding	Serious	Hospitalized	Male	OCT-2020	25-OCT-2021	Expedited	0 YR	Not Specified	Ucb	Consumer	Not Specified	-	13-OCT-2021	25-OCT-2021	CA	Not Specified	CA-UCBSA-2021049163	-	-
549	19881329	-	Certolizumab Pegol	L:Antineoplastic and immunomodulating agents	Rheumatoid Arthritis	Premature Baby;Maternal Exposure Before Pregnancy;Exposure Via Breast Milk;Maternal Exposure During Pregnancy	Serious	Other Outcomes	Female	DEC-2020	25-SEP-2021	Expedited	0 YR	2.89 KG	Ucb	Consumer	Not Specified	-	14-SEP-2021	25-SEP-2021	TW	Not Specified	TW-UCBSA-2021045589	-	-
550	19818406	Cimzia	Certolizumab Pegol	L:Antineoplastic and immunomodulating agents	Rheumatoid Arthritis	Exposure Via Breast Milk;Maternal Exposure Before Pregnancy;Low Birth Weight Baby;Maternal Exposure During Pregnancy	Serious	Other Outcomes	Female	07-SEP-2020	11-SEP-2021	Expedited	0 YR	2.47 KG	Ucb	Consumer	Not Specified	-	31-AUG-2021	11-SEP-2021	CN	Not Specified	CN-UCBSA-2021042068	-	-
551	19668766	Cimzia	Certolizumab Pegol	L:Antineoplastic and immunomodulating agents	Psoriasis	Premature Baby;Exposure Via Breast Milk;Maternal Exposure Before Pregnancy;Maternal Exposure During Pregnancy	Serious	Other Outcomes	Male	2020	06-AUG-2021	Expedited	0 YR	3.8 KG	Ucb	Healthcare Professional	Not Specified	-	26-JUL-2021	06-AUG-2021	DE	Not Specified	DE-UCBSA-2021036116	-	-
552	19462853	-	Certolizumab Pegol	L:Antineoplastic and immunomodulating agents	Rheumatoid Arthritis;Supplementation Therapy	Maternal Exposure Before Pregnancy;Oesophageal Atresia;Maternal Exposure During Pregnancy;Exposure Via Breast Milk	Serious	Hospitalized;Congenital Anomaly	Male	JUN-2020	25-JUN-2021	Expedited	0 YR	2.84 KG	Ucb	Consumer	Not Specified	Folic Acid;Prednisolone	11-JUN-2021	25-JUN-2021	CO	Not Specified	CO-UCBSA-2021029550	-	-
553	18328784	Cimzia	Certolizumab Pegol	L:Antineoplastic and immunomodulating agents	Product Used For Unknown Indication;Rheumatoid Arthritis	Exposure Via Breast Milk;Low Birth Weight Baby;Maternal Exposure During Pregnancy	Serious	Other Outcomes	Male	2020	02-JUN-2021	Expedited	0 YR	2.45 KG	Ucb	Healthcare Professional	Not Specified	Medrol	21-MAY-2021	30-SEP-2020	CN	Not Specified	CN-UCBSA-2020038461	-	-
554	19190354	Cimzia	Certolizumab Pegol	L:Antineoplastic and immunomodulating agents	Product Used For Unknown Indication	Premature Baby;Exposure Via Breast Milk;Maternal Exposure During Pregnancy	Serious	Other Outcomes	Not Specified	2020	28-APR-2021	Expedited	0 YR	Not Specified	Ucb	Healthcare Professional	Not Specified	-	16-APR-2021	28-APR-2021	AU	Not Specified	AU-UCBSA-2021018378	-	-
555	19124615	-	Certolizumab Pegol	L:Antineoplastic and immunomodulating agents	Rheumatoid Arthritis	Premature Baby;Low Birth Weight Baby;Exposure Via Breast Milk;Maternal Exposure Before Pregnancy	Serious	Other Outcomes	Female	JUL-2020	23-APR-2021	Expedited	0 YR	2.49 KG	Ucb	Consumer	Not Specified	-	12-APR-2021	13-APR-2021	TW	Not Specified	TW-UCBSA-2021016107	-	-
556	19047265	-	Certolizumab Pegol	L:Antineoplastic and immunomodulating agents	Ankylosing Spondylitis	Cardiac Arrest;Exposure Via Breast Milk;Maternal Exposure Before Pregnancy	Serious	Hospitalized;Other Outcomes	Male	01-MAY-2020	04-APR-2021	Expedited	0 YR	3.51 KG	Ucb	Healthcare Professional	Not Specified	-	23-MAR-2021	23-MAR-2021	DE	Not Specified	DE-UCBSA-2021012320	-	-
557	18906104	Cimzia	Certolizumab Pegol	L:Antineoplastic and immunomodulating agents	Product Used For Unknown Indication	Low Birth Weight Baby;Maternal Exposure Before Pregnancy;Bradycardia Foetal;Exposure Via Breast Milk;Neonatal Hypoxia	Serious	Hospitalized;Other Outcomes	Female	MAY-2019	29-MAR-2021	Expedited	0 YR	2.35 KG	Ucb	Healthcare Professional	Not Specified	Azulfidine En-Tabs	17-MAR-2021	17-FEB-2021	JP	Not Specified	JP-UCBSA-2021006517	-	-
558	19053825	-	Certolizumab Pegol	L:Antineoplastic and immunomodulating agents	Pregnancy;Rheumatoid Arthritis	Low Birth Weight Baby;Maternal Exposure During Pregnancy;Premature Baby;Small For Dates Baby;Exposure Via Breast Milk	Serious	Other Outcomes	Male	2020	25-MAR-2021	Expedited	0 YR	1.84 KG	Ucb	Consumer	Not Specified	Cyclosporine;Enoxaparin Sodium;Predonine;Plaquenil	16-MAR-2021	25-MAR-2021	TW	Not Specified	TW-UCBSA-2021013123	-	-
559	19024729	-	Certolizumab Pegol	L:Antineoplastic and immunomodulating agents	Prophylaxis;Rheumatoid Arthritis	Exposure Via Breast Milk;Premature Baby;Maternal Exposure During Pregnancy	Serious	Other Outcomes	Male	MAR-2021	18-MAR-2021	Expedited	0 YR	2.66 KG	Ucb	Consumer	Not Specified	Prednisolone;Hydroxychloroquine;Enoxaparin Sodium	09-MAR-2021	18-MAR-2021	TW	Not Specified	TW-UCBSA-2021011784	-	-
560	18684093	-	Certolizumab Pegol	L:Antineoplastic and immunomodulating agents	Rheumatoid Arthritis	Premature Baby;Maternal Exposure Before Pregnancy;Exposure Via Breast Milk	Serious	Other Outcomes	Not Specified	2020	05-MAR-2021	Expedited	0 YR	Not Specified	Ucb	Consumer	Not Specified	-	23-FEB-2021	30-DEC-2020	CA	Not Specified	CA-UCBSA-2020054776	-	-
561	16772950	-	Certolizumab Pegol	L:Antineoplastic and immunomodulating agents	Immunisation;Pneumonia;Product Used For Unknown Indication;Rheumatoid Arthritis;Sinusitis;Skin Candida	Jaundice;Maternal Exposure During Breast Feeding;Respiratory Distress;Foetal Growth Restriction;Maternal Exposure Before Pregnancy;Dermatitis;Hypoxia;Pneumonia Aspiration	Serious	Other Outcomes;Hospitalized	Male	NOV-2018	02-MAR-2021	Expedited	0 YR	3 KG	Ucb	Healthcare Professional	Not Specified	Norco;Fluticasone Propionate;Prednisone;Ibuprofen;Sulfasalazine;Ventolin Hfa;Plaquenil;Ampicillin;Gentamicin;Acyclovir;Tetanus Toxoid, Reduced Diphtheria Toxoid And Acellular Pertussis Vaccine Adsorbed, Tdap;Ceftazidime;Caffeine;Minerals\Vitamins;Lotrimin;Augmentin;Hepatitis B Virus Vaccine;Oxygen	18-FEB-2021	04-SEP-2019	US	Not Specified	US-UCBSA-2019036359	-	-
562	18810745	Cimzia	Certolizumab Pegol	L:Antineoplastic and immunomodulating agents	Blood Pressure Increased;Hypertension;Psoriatic Arthropathy	Maternal Exposure During Pregnancy;Use Of Accessory Respiratory Muscles;Oxygen Saturation Decreased;Exposure Via Breast Milk	Serious	Hospitalized	Male	09-JUL-2020	29-JAN-2021	Expedited	0 YR	2.77 KG	Ucb	Healthcare Professional	Not Specified	Methyldopa;Apresoline Hydrochloride;Remicade	18-JAN-2021	29-JAN-2021	JP	Not Specified	JP-UCBSA-2021002851	-	-
563	18692410	Cimzia	Certolizumab Pegol	L:Antineoplastic and immunomodulating agents	Product Used For Unknown Indication;Rheumatoid Arthritis	Neonatal Pneumonia;Maternal Exposure During Breast Feeding;Premature Baby;Maternal Exposure Before Pregnancy	Serious	Other Outcomes	Male	2020	17-JAN-2021	Expedited	0 YR	Not Specified	Ucb	Healthcare Professional	Not Specified	Methylprednisolone	05-JAN-2021	03-JAN-2021	CN	Not Specified	CN-UCBSA-2020054761	-	-
564	18070292	Cimzia	Certolizumab Pegol	L:Antineoplastic and immunomodulating agents	Ankylosing Spondylitis	Exposure Via Breast Milk;Maternal Exposure During Pregnancy;Premature Baby	Serious	Other Outcomes	Male	20-JAN-2020	15-NOV-2020	Expedited	0 YR	3.6 KG	Ucb	Healthcare Professional	Not Specified	-	04-NOV-2020	27-JUL-2020	CN	Not Specified	CN-UCBSA-2020029041	-	-
565	18487027	Cimzia	Certolizumab Pegol	L:Antineoplastic and immunomodulating agents	Psoriatic Arthropathy	Maternal Exposure During Pregnancy;Exposure Via Breast Milk;Low Birth Weight Baby;Premature Baby	Serious	Other Outcomes	Female	20-MAR-2019	10-NOV-2020	Expedited	0 YR	2.4 KG	Ucb	Healthcare Professional	Not Specified	Meloxicam;Naproxen;Mometasone Furoate;Tylenol;Omeprazole;Aspirin	29-OCT-2020	10-NOV-2020	US	Not Specified	US-UCBSA-2020044360	-	-
566	18486759	Cimzia	Certolizumab Pegol	L:Antineoplastic and immunomodulating agents	Psoriatic Arthropathy	Exposure Via Breast Milk;Maternal Exposure During Pregnancy;Premature Baby	Serious	Other Outcomes	Female	20-MAR-2019	10-NOV-2020	Expedited	0 YR	2.89 KG	Ucb	Healthcare Professional	Not Specified	Naproxen;Tylenol;Aspirin;Omeprazole;Mometasone Furoate;Meloxicam	29-OCT-2020	10-NOV-2020	US	Not Specified	US-UCBSA-2020044362	-	-
567	18194937	Cimzia	Certolizumab Pegol	L:Antineoplastic and immunomodulating agents	Ankylosing Spondylitis;Product Used For Unknown Indication	Low Birth Weight Baby;Maternal Exposure During Pregnancy;Premature Baby;Exposure Via Breast Milk	Serious	Other Outcomes	Female	19-FEB-2020	30-OCT-2020	Expedited	0 YR	2.12 KG	Ucb	Healthcare Professional	Not Specified	Chloroquine;Adalimumab;Enoxaparin Sodium	20-OCT-2020	25-AUG-2020	HU	Not Specified	HU-UCBSA-2020032380	-	-
568	18182246	Cimzia	Certolizumab Pegol	L:Antineoplastic and immunomodulating agents	Ankylosing Spondylitis;Product Used For Unknown Indication	Maternal Exposure During Pregnancy;Exposure Via Breast Milk;Low Birth Weight Baby;Premature Baby	Serious	Other Outcomes	Female	19-FEB-2020	30-OCT-2020	Expedited	0 YR	2.1 KG	Ucb	Healthcare Professional	Not Specified	Adalimumab;Enoxaparin Sodium;Chloroquine	20-OCT-2020	21-AUG-2020	HU	Not Specified	HU-UCBSA-2020032394	-	-
569	18395684	Cimzia	Certolizumab Pegol	L:Antineoplastic and immunomodulating agents	Ankylosing Spondylitis	Exposure Via Breast Milk;Premature Delivery;Maternal Exposure Before Pregnancy	Serious	Other Outcomes	Female	27-NOV-2019	18-OCT-2020	Expedited	0 YR	3.18 KG	Ucb	Healthcare Professional	Not Specified	-	06-OCT-2020	18-OCT-2020	SK	Not Specified	SK-UCBSA-2020040583	-	-
570	18159215	Cimzia	Certolizumab Pegol	L:Antineoplastic and immunomodulating agents	Axial Spondyloarthritis	Maternal Exposure During Pregnancy;Foetal Arrhythmia;Exposure Via Breast Milk	Serious	Other Outcomes	Male	SEP-2019	09-OCT-2020	Expedited	0 YR	Not Specified	Ucb	Healthcare Professional	Not Specified	-	28-SEP-2020	18-AUG-2020	FR	Not Specified	FR-UCBSA-2020031812	-	-
571	16350506	-	Certolizumab Pegol	L:Antineoplastic and immunomodulating agents	Rheumatoid Arthritis	Postmature Baby;Exposure Via Breast Milk;Maternal Exposure During Pregnancy	Serious	Other Outcomes	Male	MAY-2018	09-OCT-2020	Expedited	0 YR	3.3 KG	Ucb	Consumer	Not Specified	Sulfasalazine	28-SEP-2020	24-MAY-2019	CA	Not Specified	CA-UCBSA-2019022044	-	-
572	17916449	Cimzia	Certolizumab Pegol	L:Antineoplastic and immunomodulating agents	-	Premature Baby;Exposure Via Breast Milk;Low Birth Weight Baby;Maternal Exposure During Pregnancy	Serious	Other Outcomes	Male	07-OCT-2019	08-OCT-2020	Expedited	0 YR	2.1 KG	Ucb	Consumer	Not Specified	-	26-SEP-2020	19-JUN-2020	CZ	Not Specified	CZ-UCBSA-2020024091	-	-
573	18283397	-	Certolizumab Pegol	L:Antineoplastic and immunomodulating agents	Psoriasis;Psoriatic Arthropathy	Low Birth Weight Baby;Maternal Exposure Before Pregnancy;Exposure Via Breast Milk	Serious	Other Outcomes	Male	2019	18-SEP-2020	Expedited	0 YR	Not Specified	Ucb	Consumer	Not Specified	-	07-SEP-2020	18-SEP-2020	US	Not Specified	US-UCBSA-2020035590	-	-
574	18231321	-	Certolizumab Pegol	L:Antineoplastic and immunomodulating agents	Crohn's Disease	Maternal Exposure Before Pregnancy;Exposure Via Breast Milk;Postmature Baby	Serious	Other Outcomes	Not Specified	SEP-2018	04-SEP-2020	Expedited	0 YR	3.04 KG	Ucb	Healthcare Professional	Not Specified	-	24-AUG-2020	04-SEP-2020	US	Not Specified	US-UCBSA-2020034908	-	-
575	18098018	-	Certolizumab Pegol	L:Antineoplastic and immunomodulating agents	-	Maternal Exposure During Breast Feeding;Maternal Exposure Before Pregnancy;Low Birth Weight Baby	Serious	Other Outcomes	Male	2018	31-JUL-2020	Expedited	0 YR	2.3 KG	Ucb	Healthcare Professional	Not Specified	-	13-NOV-2018	31-JUL-2020	CA	Not Specified	CA-UCBSA-2020029958	-	-
576	17703758	-	Certolizumab Pegol	L:Antineoplastic and immunomodulating agents	Hypertension	Low Birth Weight Baby;Exposure Via Breast Milk;Maternal Exposure During Pregnancy	Serious	Other Outcomes	Female	16-JUL-2019	04-MAY-2020	Expedited	0 YR	2.44 KG	Ucb	Consumer	Not Specified	Prednisolone;Methyldopa;Acetaminophen	30-APR-2020	24-APR-2020	TW	Not Specified	TW-UCBSA-2020016946	-	-
577	17640971	-	Certolizumab Pegol	L:Antineoplastic and immunomodulating agents	Rheumatoid Arthritis;Supplementation Therapy	Maternal Exposure Before Pregnancy;Premature Baby;Low Birth Weight Baby;Exposure Via Breast Milk;Foetal Growth Restriction;Bronchiolitis	Serious	Other Outcomes	Female	2019	10-APR-2020	Expedited	0 YR	1.95 KG	Ucb	Consumer	Not Specified	Methotrexate;Prednisolone;Folic Acid	30-MAR-2020	07-APR-2020	CO	Not Specified	CO-UCBSA-2020014499	-	-
578	17476011	-	Certolizumab Pegol	L:Antineoplastic and immunomodulating agents	Product Used For Unknown Indication;Rheumatoid Arthritis	Exposure Via Breast Milk;Maternal Exposure Before Pregnancy;Premature Baby	Serious	Other Outcomes	Male	MAY-2019	19-MAR-2020	Expedited	0 YR	3.6 KG	Ucb	Consumer	Not Specified	Plavix;Aspirin;Prednisone;Fragmin	10-MAR-2020	28-FEB-2020	CA	Not Specified	CA-UCBSA-2020008544	-	-
579	17462801	-	Certolizumab Pegol	L:Antineoplastic and immunomodulating agents	Depression;Headache;Obsessive-Compulsive Disorder;Product Used For Unknown Indication;Psoriasis;Psoriatic Arthropathy;Sleep Disorder	Haematemesis;Hypotonia;Exposure Via Breast Milk;Apnoea;Maternal Exposure Before Pregnancy;Infantile Haemangioma	Serious	Congenital Anomaly;Life Threatening	Male	15-NOV-2018	12-MAR-2020	Expedited	0 YR	2.6 KG	Ucb	Healthcare Professional	Not Specified	Clobetasol Propionate;Prozac;Tetanus Toxoid, Reduced Diphtheria Toxoid And Acellular Pertussis Vaccine Adsorbed, Tdap;Acetaminophen;Caffeine;Adderall;Tylenol;Influenza Virus Vaccine;Clobetasol;Dietary Supplement;Benefiber;Vitamins;Minerals\Vitamins;Folate Sodium;Nortriptyline	10-MAR-2020	26-FEB-2020	US	Not Specified	US-UCBSA-2020006745	-	-
580	17117243	-	Certolizumab Pegol	L:Antineoplastic and immunomodulating agents	Rheumatoid Arthritis	Exposure Via Breast Milk;Small For Dates Baby;Maternal Exposure Before Pregnancy	Serious	Other Outcomes	Male	NOV-2018	25-FEB-2020	Expedited	0 YR	Not Specified	Ucb	Consumer	Not Specified	Prednisone	13-FEB-2020	05-DEC-2019	CA	Not Specified	CA-UCBSA-2019050428	-	-
581	17307758	Cimzia	Certolizumab Pegol	L:Antineoplastic and immunomodulating agents	Ankylosing Spondylitis	Exposure Via Breast Milk;Foetal Growth Restriction;Maternal Exposure During Pregnancy	Serious	Other Outcomes	Male	16-AUG-2019	23-JAN-2020	Expedited	0 YR	Not Specified	Ucb	Healthcare Professional	Not Specified	-	10-JAN-2020	23-JAN-2020	CH	Not Specified	CH-UCBSA-2020002366	-	-
582	17138945	Cimzia	Certolizumab Pegol	L:Antineoplastic and immunomodulating agents	Crohn's Disease;Product Used For Unknown Indication	Constipation;Maternal Exposure During Pregnancy;Abnormal Faeces;Crying;Diarrhoea;Cough;Rash;Jaundice Neonatal;Weight Gain Poor;Irritability;Exposure Via Breast Milk;Vomiting;Abdominal Pain;Abdominal Discomfort;Insomnia;Gastrooesophageal Reflux Disease	Non-Serious	Non-Serious	Female	2016	11-DEC-2019	Non-Expedited	0 YR	3 KG	Ucb	Consumer	Not Specified	Ranitidine;Tylenol;Nystatin	23-MAY-2016	11-DEC-2019	US	Not Specified	US-UCBSA-2016019285	-	-
583	17138779	Cimzia	Certolizumab Pegol	L:Antineoplastic and immunomodulating agents	Product Used For Unknown Indication;Rheumatoid Arthritis	Exposure Via Breast Milk;Maternal Exposure During Pregnancy;Neonatal Disorder	Non-Serious	Non-Serious	Male	2011	11-DEC-2019	Non-Expedited	0 YR	Not Specified	Ucb	Consumer	Not Specified	Humira	01-JUN-2016	11-DEC-2019	US	Not Specified	US-UCBSA-2016021378	-	-
584	16897213	-	Certolizumab Pegol	L:Antineoplastic and immunomodulating agents	Crohn's Disease;Pregnancy;Thrombosis	Foetal Growth Restriction;Exposure Via Breast Milk;Maternal Exposure During Pregnancy;Small For Dates Baby	Serious	Other Outcomes	Female	2019	30-OCT-2019	Expedited	0 YR	3.1 KG	Ucb	Consumer	Not Specified	Aspirin	21-OCT-2019	09-OCT-2019	US	Not Specified	US-UCBSA-2019042640	-	-
585	16945741	Cimzia	Certolizumab Pegol	L:Antineoplastic and immunomodulating agents	Rheumatoid Arthritis	Maternal Exposure During Breast Feeding;Jaundice Neonatal;Maternal Exposure During Pregnancy	Serious	Hospitalized	Female	01-NOV-2018	22-OCT-2019	Expedited	0 YR	Not Specified	Ucb	Healthcare Professional	Not Specified	-	08-OCT-2019	22-OCT-2019	JP	Not Specified	JP-UCBSA-2019044008	-	-
586	15666250	Cimzia	Certolizumab Pegol	L:Antineoplastic and immunomodulating agents	Product Used For Unknown Indication;Psoriasis;Psoriatic Arthropathy;Urinary Tract Infection	Maternal Exposure Before Pregnancy;Small For Dates Baby;Exposure Via Breast Milk	Serious	Other Outcomes	Not Specified	2018	17-OCT-2019	Expedited	0 YR	Not Specified	Ucb	Consumer	Not Specified	Prednisone;Aspirin	08-OCT-2019	28-NOV-2018	US	Not Specified	US-UCBSA-2018051807	-	-
587	16906306	Cimzia	Certolizumab Pegol	L:Antineoplastic and immunomodulating agents	Rheumatoid Arthritis	Low Birth Weight Baby;Maternal Exposure During Pregnancy;Exposure Via Breast Milk	Serious	Other Outcomes	Male	08-JAN-2019	11-OCT-2019	Expedited	0 YR	2.3 KG	Ucb	Healthcare Professional	Not Specified	-	29-SEP-2019	11-OCT-2019	KW	Not Specified	KW-UCBSA-2019042173	-	-
588	12809483	Cimzia	Certolizumab Pegol	L:Antineoplastic and immunomodulating agents	Product Used For Unknown Indication;Rheumatoid Arthritis	Exposure Via Breast Milk;Maternal Exposure Before Pregnancy;Apgar Score Abnormal	Serious	Other Outcomes	Male	2015	04-SEP-2019	Expedited	0 YR	2.9 KG	Ucb	Healthcare Professional	Not Specified	Methotrexate Sodium;Medrol;Folic Acid	27-AUG-2019	05-OCT-2016	CZ	Not Specified	CZ-UCBSA-2016038344	-	-
589	16750801	-	Certolizumab Pegol	L:Antineoplastic and immunomodulating agents	Ankylosing Spondylitis	Maternal Exposure Before Pregnancy;Low Birth Weight Baby;Exposure Via Breast Milk;Growth Retardation;Developmental Delay	Serious	Other Outcomes;Congenital Anomaly	Male	2018	28-AUG-2019	Expedited	0 YR	Not Specified	Ucb	Healthcare Professional	Not Specified	-	19-AUG-2019	28-AUG-2019	TR	Not Specified	TR-UCBSA-2019035967	-	-
590	16394412	-	Certolizumab Pegol	L:Antineoplastic and immunomodulating agents	Product Used For Unknown Indication;Rheumatoid Arthritis	Exposure Via Breast Milk;Low Birth Weight Baby;Maternal Exposure Before Pregnancy;Premature Baby	Serious	Other Outcomes	Male	2018	02-AUG-2019	Expedited	0 YR	Not Specified	Ucb	Consumer	Not Specified	Adacel Tdap	22-JUL-2019	05-JUN-2019	CA	Not Specified	CA-UCBSA-2019023095	-	-
591	16393334	-	Certolizumab Pegol	L:Antineoplastic and immunomodulating agents	Product Used For Unknown Indication;Rheumatoid Arthritis	Trisomy 21;Exposure Via Breast Milk;Low Birth Weight Baby;Gastrointestinal Disorder;Premature Baby;Maternal Exposure Before Pregnancy	Serious	Congenital Anomaly;Other Outcomes;Hospitalized	Female	2018	02-AUG-2019	Expedited	0 YR	Not Specified	Ucb	Consumer	Not Specified	Adacel Tdap	22-JUL-2019	05-JUN-2019	CA	Not Specified	CA-UCBSA-2019022899	-	-
592	13216338	Cimzia	Certolizumab Pegol	L:Antineoplastic and immunomodulating agents	Rheumatoid Arthritis	Foetal Monitoring Abnormal;Low Birth Weight Baby;Maternal Exposure During Pregnancy;Premature Baby;Exposure Via Breast Milk	Serious	Other Outcomes	Male	SEP-2016	30-JUL-2019	Expedited	0 YR	2.3 KG	Ucb	Healthcare Professional	Not Specified	Hydroxychloroquine Sulfate;Sulfasalazine;Cortisone	06-APR-2017	10-FEB-2017	FI	Not Specified	FI-UCBSA-2017005410	-	-
593	16598148	-	Certolizumab Pegol	L:Antineoplastic and immunomodulating agents	Product Used For Unknown Indication;Rheumatoid Arthritis	Maternal Exposure During Pregnancy;Maternal Exposure During Breast Feeding;Low Birth Weight Baby	Serious	Other Outcomes	Female	09-APR-2019	19-JUL-2019	Expedited	0 YR	2.34 KG	Ucb	Consumer	Not Specified	Hydroxychloroquine;Actemra;Celecoxib	09-JUL-2019	19-JUL-2019	TW	Not Specified	TW-UCBSA-2019030503	-	-
594	10458814	Cimzia	Certolizumab Pegol	L:Antineoplastic and immunomodulating agents	Rheumatoid Arthritis	Maternal Exposure During Pregnancy;Exposure Via Breast Milk;Premature Baby	Serious	Other Outcomes	Female	2014	08-JUL-2019	Expedited	0 YR	3.74 KG	Ucb	Healthcare Professional	Not Specified	Prednisone	26-JUN-2019	17-SEP-2014	DE	Not Specified	DE-UCBSA-2014011501	-	-
595	16536885	-	Certolizumab Pegol	L:Antineoplastic and immunomodulating agents	Rheumatoid Arthritis	Postmature Baby;Maternal Exposure Before Pregnancy;Exposure Via Breast Milk	Serious	Other Outcomes	Female	MAY-2018	07-JUL-2019	Expedited	0 YR	Not Specified	Ucb	Consumer	Not Specified	-	28-MAR-2019	07-JUL-2019	CA	Not Specified	CA-UCBSA-2019028036	-	-
596	15770395	-	Certolizumab Pegol	L:Antineoplastic and immunomodulating agents	Iron Deficiency Anaemia;Rheumatoid Arthritis	Small For Dates Baby;Exposure Via Breast Milk;Premature Baby;Foetal Exposure During Pregnancy	Serious	Other Outcomes	Female	22-JUN-2018	07-FEB-2019	Expedited	0 YR	1.54 KG	Ucb	Healthcare Professional	Not Specified	Plaquenil;Predonine;Rivotril;Sodium Ferrous Citrate;Humira;Cyclosporine;Celebrex	25-JAN-2019	28-DEC-2018	TW	Not Specified	TW-UCBSA-2018055888	-	-
597	15769942	-	Certolizumab Pegol	L:Antineoplastic and immunomodulating agents	Iron Deficiency Anaemia;Rheumatoid Arthritis	Premature Baby;Exposure Via Breast Milk;Small For Dates Baby;Foetal Exposure During Pregnancy	Serious	Other Outcomes	Female	22-JUN-2018	07-FEB-2019	Expedited	0 YR	1.65 KG	Ucb	Healthcare Professional	Not Specified	Sodium Ferrous Citrate;Predonine;Celebrex;Plaquenil;Rivotril;Humira;Cyclosporine	25-JAN-2019	28-DEC-2018	TW	Not Specified	TW-UCBSA-2018055892	-	-
598	15387443	-	Certolizumab Pegol	L:Antineoplastic and immunomodulating agents	Crohn's Disease;Product Used For Unknown Indication;Supplementation Therapy	Hepatitis B;Small For Dates Baby;Urinary Tract Infection;Foetal Exposure During Pregnancy;Exposure Via Breast Milk;Jaundice;Staphylococcal Infection;Herpes Simplex	Serious	Other Outcomes;Hospitalized	Male	2018	20-JAN-2019	Expedited	0 YR	2.9 KG	Ucb	Consumer	Not Specified	Metronidazole;Vitamins;Iron	09-JAN-2019	14-SEP-2018	US	Not Specified	US-UCBSA-2018041368	-	-
599	15690337	Cimzia	Certolizumab Pegol	L:Antineoplastic and immunomodulating agents	Rheumatoid Arthritis	Foetal Growth Restriction;Exposure Via Breast Milk;Low Birth Weight Baby;Foetal Exposure During Pregnancy	Serious	Other Outcomes	Female	2018	21-DEC-2018	Expedited	0 YR	2.25 KG	Ucb	Healthcare Professional	Not Specified	-	11-DEC-2018	05-DEC-2018	HU	Not Specified	HU-UCBSA-2018052987	-	-
600	15625451	-	Certolizumab Pegol	L:Antineoplastic and immunomodulating agents	Rheumatoid Arthritis	Foetal Exposure During Pregnancy;Low Birth Weight Baby;Premature Baby;Exposure Via Breast Milk;Small For Dates Baby	Serious	Other Outcomes	Male	28-SEP-2018	04-DEC-2018	Expedited	0 YR	1.36 KG	Ucb	Healthcare Professional	Not Specified	Prednisolone;Sulfasalazine;Hydroxychloroquine;Folic Acid;Diclofenac;Ferrous Gluconate	22-NOV-2018	16-NOV-2018	TW	Not Specified	TW-UCBSA-2018050623	-	-
601	15625336	-	Certolizumab Pegol	L:Antineoplastic and immunomodulating agents	Rheumatoid Arthritis	Exposure Via Breast Milk;Premature Baby;Foetal Exposure During Pregnancy	Serious	Other Outcomes	Female	28-SEP-2018	04-DEC-2018	Expedited	0 YR	1.65 KG	Ucb	Healthcare Professional	Not Specified	Diclofenac;Folic Acid;Ferrous Gluconate;Prednisolone;Hydroxychloroquine;Sulfasalazine	22-NOV-2018	16-NOV-2018	TW	Not Specified	TW-UCBSA-2018050625	-	-
602	15620629	Cimzia	Certolizumab Pegol	L:Antineoplastic and immunomodulating agents	Product Used For Unknown Indication;Rheumatoid Arthritis	Exposure Via Breast Milk;Foetal Exposure During Pregnancy;Foetal Distress Syndrome;Umbilical Cord Abnormality	Serious	Other Outcomes	Male	21-FEB-2018	15-NOV-2018	Expedited	0 YR	2.7 KG	Ucb	Healthcare Professional	Not Specified	Humira;Prednisolone	05-NOV-2018	15-NOV-2018	DE	Not Specified	DE-UCBSA-2018050477	-	-
603	15610825	Cimzia	Certolizumab Pegol	L:Antineoplastic and immunomodulating agents	Product Used For Unknown Indication;Rheumatoid Arthritis	Exposure Via Breast Milk;Premature Baby;Foetal Exposure During Pregnancy	Serious	Other Outcomes	Male	APR-2018	13-NOV-2018	Expedited	0 YR	3.3 KG	Ucb	Healthcare Professional	Not Specified	Prednisolone	30-OCT-2018	13-NOV-2018	DE	Not Specified	DE-UCBSA-2018050356	-	-
604	15427969	-	Certolizumab Pegol	L:Antineoplastic and immunomodulating agents	Product Used For Unknown Indication;Rheumatoid Arthritis	Low Birth Weight Baby;Foetal Exposure During Pregnancy;Premature Baby;Exposure Via Breast Milk;Neonatal Respiratory Distress Syndrome	Serious	Other Outcomes	Male	2018	10-OCT-2018	Expedited	0 YR	2.01 KG	Ucb	Healthcare Professional	Not Specified	Pitocin;Prednisone	28-SEP-2018	26-SEP-2018	US	Not Specified	US-UCBSA-2018042344	-	-
605	15354975	Cimzia	Certolizumab Pegol	L:Antineoplastic and immunomodulating agents	Ankylosing Spondylitis;Product Used For Unknown Indication	Low Birth Weight Baby;Foetal Exposure During Pregnancy;Exposure Via Breast Milk	Serious	Other Outcomes	Female	01-MAR-2018	04-OCT-2018	Expedited	0 YR	2.3 KG	Ucb	Consumer	Not Specified	Cephradine;Diclofenac Sodium	24-SEP-2018	06-SEP-2018	CO	Not Specified	CO-UCBSA-2018039257	-	-
606	14968857	Cimzia	Certolizumab Pegol	L:Antineoplastic and immunomodulating agents	Protein S Decreased;Rheumatoid Arthritis	Foetal Exposure During Pregnancy;Low Birth Weight Baby;Exposure Via Breast Milk	Serious	Other Outcomes	Male	2017	01-OCT-2018	Expedited	0 YR	2.3 KG	Ucb	Healthcare Professional	Not Specified	Heparin Calcium	19-SEP-2018	04-JUN-2018	JP	Not Specified	JP-UCBSA-2018023581	-	-
607	15235369	Cimzia	Certolizumab Pegol	L:Antineoplastic and immunomodulating agents	Rheumatoid Arthritis	Low Birth Weight Baby;Maternal Exposure During Breast Feeding;Premature Baby;Foetal Exposure During Pregnancy	Serious	Other Outcomes	Female	29-JUN-2017	03-AUG-2018	Expedited	0 YR	2.29 KG	Ucb	Healthcare Professional	Not Specified	-	25-JUL-2018	03-AUG-2018	JP	Not Specified	JP-UCBSA-2018033721	-	-
608	14583204	-	Certolizumab Pegol	L:Antineoplastic and immunomodulating agents	Product Used For Unknown Indication;Rheumatoid Arthritis;Sjogren's Syndrome	Exposure Via Breast Milk;Premature Baby;Foetal Exposure During Pregnancy	Serious	Other Outcomes	Female	2017	09-JUL-2018	Expedited	0 YR	2 KG	Ucb	Consumer	Not Specified	Enoxaparin;Meticorten	28-JUN-2018	28-FEB-2018	MX	Not Specified	MX-UCBSA-2018007793	-	-
609	14276511	-	Certolizumab Pegol	L:Antineoplastic and immunomodulating agents	Rheumatoid Arthritis	Premature Baby;Foetal Exposure During Pregnancy;Exposure Via Breast Milk	Serious	Other Outcomes	Female	2017	04-JUL-2018	Expedited	0 YR	1.6 KG	Ucb	Consumer	Not Specified	-	29-JUN-2018	12-DEC-2017	US	Not Specified	US-UCBSA-2017049203	-	-
610	14272601	-	Certolizumab Pegol	L:Antineoplastic and immunomodulating agents	Rheumatoid Arthritis	Foetal Exposure During Pregnancy;Premature Baby;Exposure Via Breast Milk	Serious	Other Outcomes	Female	2017	04-JUL-2018	Expedited	0 YR	2 KG	Ucb	Consumer	Not Specified	-	29-JUN-2018	12-DEC-2017	US	Not Specified	US-UCBSA-2017049202	-	-
611	14135047	-	Certolizumab Pegol	L:Antineoplastic and immunomodulating agents	Blood Pressure Increased;Rheumatoid Arthritis	Exposure Via Breast Milk;Foetal Exposure During Pregnancy;Small For Dates Baby;Premature Baby;Foetal Distress Syndrome	Serious	Other Outcomes	Male	NOV-2016	08-JUN-2018	Expedited	0 YR	2 KG	Ucb	Healthcare Professional	Not Specified	Labetalol	28-MAY-2018	27-OCT-2017	CA	Not Specified	CA-UCBSA-2017042697	-	-
612	13294083	-	Certolizumab Pegol	L:Antineoplastic and immunomodulating agents	Fungal Infection;Headache;Product Used For Unknown Indication;Psoriatic Arthropathy;Thrombosis	Ventricular Septal Defect;Premature Baby;Foetal Exposure During Pregnancy;Foetal Growth Restriction;Congenital Arterial Malformation;Atrial Septal Defect;Exposure Via Breast Milk;Small For Dates Baby	Serious	Other Outcomes;Congenital Anomaly	Female	2016	09-APR-2018	Expedited	0 YR	Not Specified	Ucb	Consumer	Not Specified	Sulfasalazine;Diphtheria And Tetanus Toxoids And Acellular Pertussis Vaccine Adsorbed Nos;Iron;Vitamins;Lovenox;Heparin;Tylenol;Vitamin D3;Folic Acid;Influenza Virus Vaccine;Terconazole;Medrol	30-MAR-2018	03-MAR-2017	US	Not Specified	US-UCBSA-2017007755	-	-
613	11969343	-	Certolizumab Pegol	L:Antineoplastic and immunomodulating agents	Crohn's Disease	Premature Baby;Foetal Exposure During Pregnancy;Foetal Distress Syndrome;Exposure Via Breast Milk	Serious	Hospitalized;Other Outcomes	Female	2015	01-MAR-2018	Expedited	0 YR	1.81 KG	Ucb	Consumer	Not Specified	-	20-JAN-2016	28-JAN-2016	US	Not Specified	US-UCBSA-2016002135	-	-
614	14371594	-	Certolizumab Pegol	L:Antineoplastic and immunomodulating agents	Crohn's Disease	Exposure Via Breast Milk;Scoliosis;Cardiac Murmur;Oxygen Saturation Decreased;Torticollis;Foetal Exposure During Pregnancy	Serious	Congenital Anomaly;Hospitalized	Male	NOV-2014	02-FEB-2018	Expedited	0 YR	4.1 KG	Ucb	Consumer	Not Specified	-	03-JAN-2018	10-JAN-2018	US	Not Specified	US-UCBSA-2018000274	-	-
615	13887198	-	Certolizumab Pegol	L:Antineoplastic and immunomodulating agents	Anxiety;Crohn's Disease;Depression;Gastrooesophageal Reflux Disease;Product Used For Unknown Indication	Foetal Exposure During Pregnancy;Exposure Via Breast Milk;Large For Dates Baby	Serious	Other Outcomes	Female	23-MAY-2016	02-FEB-2018	Expedited	0 YR	4 KG	Ucb	Consumer	Not Specified	Mirtazapine;Vitamins;Pantoprazole	07-AUG-2017	21-AUG-2017	US	Not Specified	US-UCBSA-2017032774	-	-
616	14460466	-	Certolizumab Pegol	L:Antineoplastic and immunomodulating agents	Crohn's Disease;Product Used For Unknown Indication	Foetal Exposure During Pregnancy;Cleft Palate;Exposure Via Breast Milk	Serious	Congenital Anomaly	Male	APR-2017	30-JAN-2018	Expedited	0 YR	2.92 KG	Ucb	Healthcare Professional	Not Specified	Claritin;Vitamins;Folic Acid;Azathioprine	18-JAN-2018	30-JAN-2018	US	Not Specified	US-UCBSA-2018003882	-	-
617	12850271	-	Certolizumab Pegol	L:Antineoplastic and immunomodulating agents	Hypertension;Rheumatoid Arthritis	Foetal Exposure During Pregnancy;Premature Baby;Exposure Via Breast Milk	Serious	Other Outcomes	Male	20-JUL-2016	10-JAN-2018	Expedited	0 YR	1.98 KG	Ucb	Consumer	Not Specified	Aspirin;Nifedipine;Prednisone	03-JAN-2018	14-OCT-2016	CA	Not Specified	CA-UCBSA-2016039257	-	-
618	14233617	-	Certolizumab Pegol	L:Antineoplastic and immunomodulating agents	Ankylosing Spondylitis	Fontanelle Depressed;Exposure Via Breast Milk;Foetal Exposure During Pregnancy;Tethered Oral Tissue	Serious	Congenital Anomaly	Female	OCT-2016	29-NOV-2017	Expedited	0 YR	3.3 KG	Ucb	Consumer	Not Specified	-	22-NOV-2017	29-NOV-2017	CA	Not Specified	CA-UCBSA-2017047541	-	-
619	13824840	-	Certolizumab Pegol	L:Antineoplastic and immunomodulating agents	Rheumatoid Arthritis	Foetal Exposure During Pregnancy;Premature Baby;Maternal Exposure During Breast Feeding	Serious	Hospitalized;Other Outcomes	Female	NOV-2016	21-SEP-2017	Expedited	0 YR	2.4 KG	Ucb	Consumer	Not Specified	-	15-SEP-2017	02-AUG-2017	CA	Not Specified	CA-UCBSA-2017029706	-	-
620	13886872	-	Certolizumab Pegol	L:Antineoplastic and immunomodulating agents	Asthma;Hypersensitivity;Product Used For Unknown Indication;Rheumatoid Arthritis;Supplementation Therapy	Exposure Via Breast Milk;Foetal Exposure During Pregnancy;Small For Dates Baby	Serious	Other Outcomes	Male	2016	21-AUG-2017	Expedited	0 YR	3 KG	Ucb	Consumer	Not Specified	Symbicort;Vitamins;Cetirizine;Morphine;Keflex	08-AUG-2017	21-AUG-2017	CA	Not Specified	CA-UCBSA-2017032747	-	-
621	13458186	-	Certolizumab Pegol	L:Antineoplastic and immunomodulating agents	Product Used For Unknown Indication;Rheumatoid Arthritis	Eczema Infantile;Foetal Exposure During Pregnancy;Maternal Exposure During Breast Feeding	Serious	Other Outcomes	Male	APR-2016	07-JUN-2017	Expedited	0 YR	3.9 KG	Ucb	Consumer	Not Specified	Measles-Mumps-Rubella Virus Vaccine	02-JUN-2017	19-APR-2017	CA	Not Specified	CA-UCBSA-2017014552	-	-
622	13300568	-	Certolizumab Pegol	L:Antineoplastic and immunomodulating agents	Ankylosing Spondylitis;Anxiety;Pregnancy;Product Used For Unknown Indication	Aspiration;Respiratory Rate Increased;Foetal Exposure During Pregnancy;Exposure Via Breast Milk	Serious	Hospitalized	Female	2016	07-JUN-2017	Expedited	0 YR	3 KG	Ucb	Consumer	Not Specified	Minerals\Vitamins;Zoloft;Ativan;Vitamins	02-JUN-2017	07-MAR-2017	CA	Not Specified	CA-UCBSA-2017008195	-	-
623	13605582	-	Certolizumab Pegol	L:Antineoplastic and immunomodulating agents	Crohn's Disease;Product Used For Unknown Indication	Breast Feeding;Neonatal Aspiration;Premature Baby;Pneumothorax;Foetal Exposure During Pregnancy	Serious	Other Outcomes	Female	APR-2017	02-JUN-2017	Expedited	0 YR	2.4 KG	Ucb	Healthcare Professional	Not Specified	Mercaptopurine;Magnesium Sulfate;Terbutaline;Percocet;Iron\Vitamins;Fluconazole;Aspirin;Remicade;Vitamins;Ergocalciferol;Ferrous Sulfate;Stadol;Gentamicin	26-MAY-2017	02-JUN-2017	US	Not Specified	US-UCBSA-2017020980	-	-
624	13569271	Cimzia	Certolizumab Pegol	L:Antineoplastic and immunomodulating agents	Hypothyroidism;Product Used For Unknown Indication	Foetal Exposure During Pregnancy;Hospitalisation;Maternal Exposure During Breast Feeding	Serious	Hospitalized	Male	25-JAN-2015	22-MAY-2017	Expedited	0 YR	4 KG	Ucb	Healthcare Professional	Not Specified	Synthroid	15-MAY-2017	22-MAY-2017	CA	Not Specified	CA-UCBSA-2017019375	-	-
625	13388863	-	Certolizumab Pegol	L:Antineoplastic and immunomodulating agents	Anxiety;Crohn's Disease;Dyspepsia;Hypothyroidism;Nasopharyngitis;Product Used For Unknown Indication;Rheumatoid Arthritis	Foetal Exposure During Pregnancy;Herpangina;Dehydration;Maternal Exposure During Breast Feeding	Serious	Hospitalized	Male	26-NOV-2014	31-MAR-2017	Expedited	0 YR	4 KG	Ucb	Healthcare Professional	Not Specified	Doxylamine;Dextromethorphan;Tums;Calcium Citrate\Vitamin D;Buspirone Hcl;Caffeine;Levothyroxine Sodium	24-MAR-2017	31-MAR-2017	US	Not Specified	US-UCBSA-2017011785	-	-
626	13119721	Cimzia	Certolizumab Pegol	L:Antineoplastic and immunomodulating agents	Ankylosing Spondylitis;Rheumatoid Arthritis	Low Birth Weight Baby;Exposure Via Breast Milk;Poor Sucking Reflex;Foetal Exposure During Pregnancy	Serious	Other Outcomes	Male	16-MAY-2015	22-MAR-2017	Expedited	0 YR	2.3 KG	Ucb	Healthcare Professional	Not Specified	-	08-MAR-2017	17-JAN-2017	DE	Not Specified	DE-UCBSA-2017001678	-	-
627	13158905	-	Certolizumab Pegol	L:Antineoplastic and immunomodulating agents	Constipation;Crohn's Disease;Depression;Muscle Spasms;Pain;Product Used For Unknown Indication;Sleep Disorder	Premature Baby;Exposure Via Breast Milk;Foetal Exposure During Pregnancy	Serious	Other Outcomes	Male	15-MAR-2016	23-FEB-2017	Expedited	0 YR	2.8 KG	Ucb	Healthcare Professional	Not Specified	Ibuprofen;Purinethol;Oxycodone;Oxytocin;Vitamins;Vicodin;Percocet;Protonix;Lomotil;Vitamin D2;Vitamin B12;Klonopin;Mesalamine;Prednisone;Ketorolac;Mercaptopurine;Zoloft;Miralax	16-FEB-2017	27-JAN-2017	US	Not Specified	US-UCBSA-2017002894	-	-
628	11925380	-	Certolizumab Pegol	L:Antineoplastic and immunomodulating agents	Product Used For Unknown Indication;Rheumatoid Arthritis	Low Birth Weight Baby;Foetal Exposure During Pregnancy;Exposure Via Breast Milk	Serious	Hospitalized	Female	2015	24-NOV-2016	Expedited	0 YR	2.4 KG	Ucb	Consumer	Not Specified	Naproxen;Folic Acid;Methotrexate Sodium	17-NOV-2016	18-JAN-2016	CA	Not Specified	CA-UCBSA-2016001239	-	-
629	12952279	-	Certolizumab Pegol	L:Antineoplastic and immunomodulating agents	Product Used For Unknown Indication;Rheumatoid Arthritis	Exposure Via Breast Milk;Premature Baby;Foetal Exposure During Pregnancy	Serious	Other Outcomes	Male	2016	17-NOV-2016	Expedited	0 YR	Not Specified	Ucb	Consumer	Not Specified	Actemra	10-NOV-2016	17-NOV-2016	CA	Not Specified	CA-UCBSA-2016043070	-	-
630	12042994	-	Certolizumab Pegol	L:Antineoplastic and immunomodulating agents	Ankylosing Spondylitis;Product Used For Unknown Indication	Weight Decreased;Foetal Exposure During Pregnancy;Exposure Via Breast Milk;Jaundice	Serious	Other Outcomes	Female	08-APR-2015	10-NOV-2016	Expedited	0 YR	3.3 KG	Ucb	Consumer	Not Specified	Naproxen;Meloxicam;Percocet;Celebrex	03-NOV-2016	08-FEB-2016	CA	Not Specified	CA-UCBSA-2016004132	-	-
631	12891723	-	Certolizumab Pegol	L:Antineoplastic and immunomodulating agents	Rheumatoid Arthritis	Exposure Via Breast Milk;Foetal Exposure During Pregnancy;Foetal Growth Restriction;Neonatal Respiratory Distress	Serious	Other Outcomes;Hospitalized	Female	2015	28-OCT-2016	Expedited	0 YR	2 KG	Ucb	Consumer	Not Specified	-	24-OCT-2016	28-OCT-2016	CA	Not Specified	CA-UCBSA-2016040742	-	-
632	12799796	-	Certolizumab Pegol	L:Antineoplastic and immunomodulating agents	Product Used For Unknown Indication	Heart Rate Decreased;Foetal Exposure During Pregnancy;Exposure Via Breast Milk;Pneumothorax	Serious	Hospitalized;Other Outcomes	Male	17-DEC-2015	30-SEP-2016	Expedited	0 YR	4 KG	Ucb	Consumer	Not Specified	-	23-SEP-2016	30-SEP-2016	CA	Not Specified	CA-UCBSA-2016037220	-	-
633	11798049	-	Certolizumab Pegol	L:Antineoplastic and immunomodulating agents	Ankylosing Spondylitis;Infection;Nausea;Premature Labour;Product Used For Unknown Indication;Rheumatoid Arthritis	Dysphagia;Exposure Via Breast Milk;Aspiration;Premature Baby;Nephrocalcinosis;Foetal Exposure During Pregnancy;Respiratory Arrest;Hydronephrosis;Immunisation Reaction;Apnoea;Presyncope	Serious	Other Outcomes;Hospitalized;Congenital Anomaly	Not Specified	2015	22-SEP-2016	Expedited	0 YR	1.56 KG	Ucb	Healthcare Professional	Not Specified	Metronidazole;Procardia;Influenza Virus Vaccine;Vitafol;Magnesium;Magnesium Sulfate;Progesterone;Vitamin B6;Vitamins;Unisom Sleeptabs	16-SEP-2016	03-DEC-2015	US	Not Specified	US-UCBSA-2015038373	-	-
634	12695438	-	Certolizumab Pegol	L:Antineoplastic and immunomodulating agents	Product Used For Unknown Indication;Rheumatoid Arthritis	Foetal Exposure During Pregnancy;Premature Baby;Low Birth Weight Baby;Exposure Via Breast Milk	Serious	Other Outcomes	Female	20-OCT-2015	29-AUG-2016	Expedited	0 YR	2 KG	Ucb	Consumer	Not Specified	Imuran;Plaquenil;Synthroid;Letrozole;Depo-Medrol	22-AUG-2016	29-AUG-2016	CA	Not Specified	CA-UCBSA-2016033161	-	-
635	12656950	-	Certolizumab Pegol	L:Antineoplastic and immunomodulating agents	Arthropod Sting;Crohn's Disease;Product Used For Unknown Indication	Maternal Exposure During Breast Feeding;Large For Dates Baby;Foetal Exposure During Pregnancy	Serious	Other Outcomes	Male	2015	16-AUG-2016	Expedited	0 YR	Not Specified	Ucb	Healthcare Professional	Not Specified	Vitamins;Protonix;Minerals\Vitamins;Epipen	14-JUL-2016	16-AUG-2016	US	Not Specified	US-UCBSA-2016030225	-	-
636	12321172	Cimzia	Certolizumab Pegol	L:Antineoplastic and immunomodulating agents	Crohn's Disease;Gastrooesophageal Reflux Disease;Hypercoagulation;Pregnancy;Product Used For Unknown Indication;Rheumatoid Arthritis	Heart Disease Congenital;Premature Baby;Exposure Via Breast Milk;Foetal Exposure During Pregnancy	Serious	Other Outcomes;Hospitalized;Congenital Anomaly	Male	2015	27-JUN-2016	Expedited	0 YR	2.3 KG	Ucb	Consumer	Not Specified	Prednisone;Lortab;Asacol;Aspirin;Colace;Flexeril;Pepcid;Vitamins;Sulfamethoxazole\Trimethoprim;Clindamycin;Folic Acid;Prilosec	20-JUN-2016	02-MAY-2016	US	Not Specified	US-UCBSA-2016015283	-	-
637	12441649	Cimzia	Certolizumab Pegol	L:Antineoplastic and immunomodulating agents	Crohn's Disease;Product Used For Unknown Indication;Supplementation Therapy	Foetal Exposure During Pregnancy;Exposure Via Breast Milk;Low Birth Weight Baby	Serious	Other Outcomes	Not Specified	08-JUL-2014	07-JUN-2016	Expedited	0 YR	1.24 KG	Ucb	Healthcare Professional	Not Specified	Iron;Ibuprofen;Calcium;Vitamins;Vitamin D Nos	29-APR-2016	07-JUN-2016	US	Not Specified	US-UCBSA-2016019888	-	-
638	11754808	Cimzia	Certolizumab Pegol	L:Antineoplastic and immunomodulating agents	Crohn's Disease;Product Used For Unknown Indication	Premature Baby;Exposure Via Breast Milk;Low Birth Weight Baby;Foetal Exposure During Pregnancy	Serious	Other Outcomes	Female	11-FEB-2015	28-JAN-2016	Expedited	0 YR	2.2 KG	Ucb	Consumer	Not Specified	Vitamins	22-JAN-2016	19-NOV-2015	US	Not Specified	US-UCBSA-2015036149	-	-
639	11370178	Cimzia	Certolizumab Pegol	L:Antineoplastic and immunomodulating agents	Crohn's Disease;Product Used For Unknown Indication;Spondylitis	Exposure Via Breast Milk;Pneumonia;Foetal Exposure During Pregnancy	Serious	Hospitalized	Male	FEB-2015	12-AUG-2015	Expedited	0 YR	2.9 KG	Ucb	Healthcare Professional	Not Specified	Cyanocobalamin;Ferrous Sulfate;Azathioprine Sodium;Omeprazole	31-JUL-2015	12-AUG-2015	ES	Not Specified	ES-UCBSA-2015025210	-	-
640	11265205	Cimzia	Certolizumab Pegol	L:Antineoplastic and immunomodulating agents	Crohn's Disease	Breast Feeding;Foetal Exposure During Pregnancy;Postmature Baby	Serious	Other Outcomes	Female	28-AUG-2014	13-JUL-2015	Expedited	0 YR	Not Specified	Ucb	Consumer	Not Specified	-	29-JUN-2015	13-JUL-2015	US	Not Specified	US-UCBSA-2015021796	-	-
641	11105521	Cimzia	Certolizumab Pegol	L:Antineoplastic and immunomodulating agents	Rheumatoid Arthritis	Pneumothorax;Jaundice Neonatal;Meconium Aspiration Syndrome;Exposure Via Breast Milk;Foetal Exposure During Pregnancy;Umbilical Cord Around Neck	Serious	Hospitalized;Other Outcomes	Male	2014	07-JUL-2015	Expedited	0 YR	2.7 KG	Ucb	Healthcare Professional	Not Specified	Prednisone	26-JUN-2015	12-MAY-2015	US	Not Specified	US-UCBSA-2015014069	-	-
642	10376480	Cimzia	Certolizumab Pegol	L:Antineoplastic and immunomodulating agents	Labour Induction;Rheumatoid Arthritis	Small For Dates Baby;Exposure Via Breast Milk;Premature Baby;Foetal Exposure During Pregnancy	Serious	Other Outcomes	Female	2013	26-JUN-2015	Expedited	0 YR	Not Specified	Ucb	Consumer	Not Specified	Pitocin;Magnesium	28-JUL-2014	11-AUG-2014	US	Not Specified	US-UCBSA-2014008250	-	-
643	10361761	Cimzia	Certolizumab Pegol	L:Antineoplastic and immunomodulating agents	Rheumatoid Arthritis	Exposure Via Breast Milk;Anal Fistula;Foetal Exposure During Pregnancy;Rash	Serious	Other Outcomes;Hospitalized	Male	2013	26-JUN-2015	Expedited	0 YR	4 KG	Ucb	Healthcare Professional	Not Specified	-	01-DEC-2014	05-AUG-2014	DE	Not Specified	DE-UCBSA-2014007485	-	-
644	10285075	Cimzia	Certolizumab Pegol	L:Antineoplastic and immunomodulating agents	Crohn's Disease	Foetal Exposure During Pregnancy;Exposure Via Breast Milk;Premature Baby;Low Birth Weight Baby	Serious	Other Outcomes	Male	2013	26-JUN-2015	Expedited	0 YR	1.7 KG	Ucb	Consumer	Not Specified	-	01-JUL-2014	08-JUL-2014	US	Not Specified	US-UCBSA-2014004292	-	-
645	11094050	Cimzia	Certolizumab Pegol	L:Antineoplastic and immunomodulating agents	Crohn's Disease;Product Used For Unknown Indication	Foetal Exposure During Pregnancy;Exposure Via Breast Milk;Low Birth Weight Baby;Hospitalisation	Serious	Hospitalized	Female	01-AUG-2014	06-MAY-2015	Expedited	0 YR	2.43 KG	Ucb	Consumer	Not Specified	Methadone;Prednisone	22-APR-2015	06-MAY-2015	US	Not Specified	US-UCBSA-2015013370	-	-
646	9642067	Cimzia	Certolizumab Pegol	L:Antineoplastic and immunomodulating agents	Rheumatoid Arthritis	Low Birth Weight Baby;Premature Baby;Exposure Via Breast Milk;Foetal Exposure During Pregnancy	Serious	Other Outcomes	Female	2012	23-OCT-2013	Expedited	0 YR	2.25 KG	Ucb	Healthcare Professional	Not Specified	Prednisolone	14-OCT-2013	23-OCT-2013	DE	Not Specified	DE-UCBSA-100854	-	-
647	8120587	Cimzia	Certolizumab Pegol	L:Antineoplastic and immunomodulating agents	Genital Herpes;Rheumatoid Arthritis	Maternal Exposure During Breast Feeding;Foetal Exposure During Pregnancy;Bradycardia	Serious	Other Outcomes;Hospitalized	Female	22-MAR-2011	06-JAN-2012	Expedited	0 YR	3.29 KG	Ucb	Healthcare Professional	Health Professional	Cortisone;Acyclovir	23-DEC-2011	06-SEP-2011	DE	Not Specified	DE-UCBSA-040155	-	-
648	8096154	Cimzia	Certolizumab Pegol	L:Antineoplastic and immunomodulating agents	Crohn's Disease	Maternal Exposure During Pregnancy;Viral Infection;Breast Feeding	Serious	Hospitalized	Female	29-MAR-2010	18-AUG-2011	Expedited	0 YR	2 KG	Ucb	Consumer	Not Specified	-	10-MAY-2010	18-AUG-2011	US	Not Specified	US-UCBSA-011772	-	-
649	7969921	Cimzia	Certolizumab Pegol	L:Antineoplastic and immunomodulating agents	Crohn's Disease	Maternal Exposure During Breast Feeding;Sudden Infant Death Syndrome	Serious	Died	Female	18-MAY-2011	01-JUN-2011	Expedited	0 YR	Not Specified	Ucb	Healthcare Professional	Health Professional	-	19-MAY-2011	01-JUN-2011	US	Not Specified	US-UCBSA-033258	-	-
650	7804144	Cimzia	Certolizumab Pegol	L:Antineoplastic and immunomodulating agents	-	Viral Infection;Caesarean Section;Maternal Drugs Affecting Foetus;Maternal Exposure During Breast Feeding	Serious	Hospitalized	Female	29-MAR-2010	20-MAY-2010	Expedited	0 YR	6 LB=2.72155 kg	Ucb	Consumer	Consumer	-	10-MAY-2010	20-MAY-2010	Not Specified	Not Specified	011772	-	-
651	20844461	Cimzia	Certolizumab Pegol	L:Antineoplastic and immunomodulating agents	Product Used For Unknown Indication	Exposure Via Breast Milk;Low Birth Weight Baby;Maternal Exposure During Pregnancy	Serious	Other Outcomes	Male	02-NOV-2021	10-AUG-2022	Expedited	1 DAY	2.4 KG	Ucb	Healthcare Professional	Not Specified	Famotidine;Prednisolone Acetate;Loratadine;Polaramine;Otezla	29-JUL-2022	18-MAY-2022	JP	Not Specified	JP-UCBSA-2022027024	-	-
652	17183596	Cimzia	Certolizumab Pegol	L:Antineoplastic and immunomodulating agents	Product Used For Unknown Indication;Rheumatoid Arthritis	Exposure Via Breast Milk;Maternal Exposure Before Pregnancy;Premature Baby	Serious	Other Outcomes	Male	NOV-2019	27-APR-2020	Expedited	1 DAY	Not Specified	Ucb	Healthcare Professional	Not Specified	Levothyroxine Sodium;Methotrexate;Leflunomide	22-APR-2020	20-DEC-2019	DE	Not Specified	DE-UCBSA-2019053775	-	-
653	11641969	Cimzia	Certolizumab Pegol	L:Antineoplastic and immunomodulating agents	Crohn's Disease;Product Used For Unknown Indication	Foetal Exposure During Pregnancy;Exposure Via Breast Milk;Foetal Heart Rate Deceleration Abnormality	Serious	Other Outcomes	Female	2014	23-DEC-2015	Expedited	1 DAY	3 KG	Ucb	Consumer	Not Specified	Indomethacin;Tums;Acetaminophen\Ibuprofen;Zofran	16-DEC-2015	19-OCT-2015	US	Not Specified	US-UCBSA-2015032727	-	-
654	11741571	Cimzia	Certolizumab Pegol	L:Antineoplastic and immunomodulating agents	Crohn's Disease;Supplementation Therapy	Foetal Exposure During Pregnancy;Umbilical Cord Vascular Disorder;Exposure Via Breast Milk	Serious	Congenital Anomaly	Female	17-NOV-2014	16-NOV-2015	Expedited	1 DAY	3.6 KG	Ucb	Consumer	Not Specified	Vitamins;Lialda	09-NOV-2015	16-NOV-2015	US	Not Specified	US-UCBSA-2015035938	-	-
655	17217244	Cimzia	Certolizumab Pegol	L:Antineoplastic and immunomodulating agents	Hypothyroidism;Morning Sickness;Psoriatic Arthropathy	Exposure Via Breast Milk;Tongue Disorder	Serious	Other Outcomes	Female	OCT-2018	31-DEC-2019	Expedited	1 MTH	4.03 KG	Ucb	Consumer	Not Specified	Synthroid;Diclegis	19-DEC-2019	31-DEC-2019	US	Not Specified	US-UCBSA-2019055450	-	-
656	13071199	-	Certolizumab Pegol	L:Antineoplastic and immunomodulating agents	Product Used For Unknown Indication	Exposure Via Breast Milk;Haematoma;Restlessness;Wound;Nervousness;Agitation	Serious	Other Outcomes	Male	-	29-DEC-2016	Expedited	1 YR	Not Specified	Ucb	Consumer	Not Specified	-	22-DEC-2016	29-DEC-2016	BR	Not Specified	BR-UCBSA-2016049613	-	-
657	17107858	Cimzia	Certolizumab Pegol	L:Antineoplastic and immunomodulating agents	Product Used For Unknown Indication	Fungal Infection;Exposure Via Breast Milk	Non-Serious	Non-Serious	Not Specified	27-OCT-2017	01-JUN-2020	Non-Expedited	11 MTH	Not Specified	Ucb	Healthcare Professional	Not Specified	-	06-NOV-2017	04-DEC-2019	US	Not Specified	US-UCBSA-2017045512	-	-
658	10506775	-	Certolizumab Pegol	L:Antineoplastic and immunomodulating agents	Rheumatoid Arthritis;Supplementation Therapy	Oral Candidiasis;Maternal Exposure During Breast Feeding	Serious	Other Outcomes	Female	AUG-2014	26-JUN-2015	Expedited	14 DAY	Not Specified	Ucb	Healthcare Professional	Not Specified	Omeprazole;Plaquenil;Calcium\Vitamin D	26-SEP-2014	09-OCT-2014	CA	Not Specified	CA-UCBSA-2014013770	-	-
659	17139929	Cimzia	Certolizumab Pegol	L:Antineoplastic and immunomodulating agents	Rheumatoid Arthritis	Selective Eating Disorder;Exposure Via Breast Milk	Non-Serious	Non-Serious	Male	FEB-2016	11-DEC-2019	Non-Expedited	17 MTH	Not Specified	Ucb	Consumer	Not Specified	Prednisone	29-FEB-2016	11-DEC-2019	US	Not Specified	US-UCBSA-2016015701	-	-
660	15738821	Cimzia	Certolizumab Pegol	L:Antineoplastic and immunomodulating agents	Rheumatoid Arthritis	Irritability;Haematochezia;Exposure Via Breast Milk	Serious	Other Outcomes	Female	2018	19-DEC-2018	Expedited	3 MTH	6 KG	Ucb	Consumer	Not Specified	-	07-DEC-2018	19-DEC-2018	BR	Not Specified	BR-UCBSA-2018054220	-	-
661	17847117	Cimzia	Certolizumab Pegol	L:Antineoplastic and immunomodulating agents	Product Used For Unknown Indication	Exposure Via Breast Milk;Rash	Non-Serious	Non-Serious	Not Specified	-	01-JUN-2020	Non-Expedited	5 MTH	Not Specified	Ucb	Consumer	Not Specified	-	16-APR-2019	01-JUN-2020	US	Not Specified	US-UCBSA-2019018827	-	-
662	17837662	Cimzia	Certolizumab Pegol	L:Antineoplastic and immunomodulating agents	Product Used For Unknown Indication	Exposure Via Breast Milk;Rash	Non-Serious	Non-Serious	Not Specified	-	29-MAY-2020	Non-Expedited	5 MTH	Not Specified	Ucb	Consumer	Not Specified	-	16-APR-2019	29-MAY-2020	US	Not Specified	US-UCBSA-2019018890	-	-
663	22934077	-	Certolizumab Pegol	L:Antineoplastic and immunomodulating agents	Condition Aggravated;Rheumatoid Arthritis	Cryptorchism;Maternal Exposure During Pregnancy;Exposure Via Breast Milk	Serious	Congenital Anomaly	Male	2023	12-SEP-2023	Expedited	8 WEEK	Not Specified	Ucb	Consumer	Not Specified	Prednisone;Oxycodone	05-SEP-2023	12-SEP-2023	AU	Not Specified	AU-UCBSA-2023043997	-	-
664	23656481	-	Certolizumab Pegol	L:Antineoplastic and immunomodulating agents	Product Used For Unknown Indication;Psoriasis	Premature Baby;Foetal Distress Syndrome;Exposure Via Breast Milk;Maternal Exposure During Pregnancy;Low Birth Weight Baby	Serious	Hospitalized;Other Outcomes	Male	NOV-2023	21-MAR-2024	Expedited	Not Specified	1.87 KG	Ucb	Consumer	Not Specified	Minerals\Vitamins	14-MAR-2024	21-MAR-2024	US	Not Specified	US-UCBSA-2024013041	-	-
665	23604430	-	Certolizumab Pegol	L:Antineoplastic and immunomodulating agents	Rheumatoid Arthritis	Maternal Exposure During Pregnancy;Maternal Exposure Before Pregnancy;Postmature Baby;Exposure Via Breast Milk	Serious	Other Outcomes	Male	27-MAR-2023	21-MAR-2024	Expedited	Not Specified	3.75 KG	Ucb	Healthcare Professional	Not Specified	-	15-MAR-2024	07-MAR-2024	KW	Not Specified	KW-UCBSA-2024011261	-	-
666	23342624	Cimzia	Certolizumab Pegol	L:Antineoplastic and immunomodulating agents	Product Used For Unknown Indication;Rheumatoid Arthritis	Low Birth Weight Baby;Maternal Exposure During Pregnancy;Exposure Via Breast Milk	Serious	Other Outcomes	Female	13-APR-2023	08-MAR-2024	Expedited	Not Specified	2.484 KG	Ucb	Healthcare Professional	Not Specified	Rebamipide;Prednisolone Acetate	27-FEB-2024	27-DEC-2023	JP	Not Specified	JP-UCBSA-2023061020	-	-
667	22951887	-	Certolizumab Pegol	L:Antineoplastic and immunomodulating agents	Axial Spondyloarthritis;Constipation;Depression;Hypersensitivity;Vitamin B12 Deficiency	Exposure Via Breast Milk;Pyelocaliectasis;Maternal Exposure During Pregnancy;Weight Decreased	Serious	Other Outcomes	Male	10-MAR-2023	28-FEB-2024	Expedited	Not Specified	3.246 KG	Ucb	Consumer	Not Specified	Wellbutrin;Flonase;Vitamin B12;Miralax	20-FEB-2024	18-SEP-2023	US	Not Specified	US-UCBSA-2023045609	-	-
668	23133350	-	Certolizumab Pegol	L:Antineoplastic and immunomodulating agents	Rheumatoid Arthritis	Maternal Exposure During Pregnancy;Exposure Via Breast Milk;Foetal Malposition;Maternal Exposure Before Pregnancy;Low Birth Weight Baby	Serious	Other Outcomes	Male	30-DEC-2022	07-DEC-2023	Expedited	Not Specified	2.447 KG	Ucb	Consumer	Not Specified	-	30-NOV-2023	01-NOV-2023	CO	Not Specified	CO-UCBSA-2023052088	-	-
669	22781158	-	Certolizumab Pegol	L:Antineoplastic and immunomodulating agents	Product Used For Unknown Indication	Low Birth Weight Baby;Maternal Exposure During Breast Feeding;Maternal Exposure During Pregnancy	Serious	Other Outcomes	Male	05-APR-2023	03-AUG-2023	Expedited	Not Specified	2.22 KG	Ucb	Consumer	Not Specified	-	31-JUL-2023	03-AUG-2023	CO	Not Specified	CO-UCBSA-2023038812	-	-
670	22041068	-	Certolizumab Pegol	L:Antineoplastic and immunomodulating agents	Foetal Exposure Timing Unspecified;Psoriatic Arthropathy;Rheumatoid Arthritis	Atrial Septal Defect;Exposure Via Breast Milk;Patent Ductus Arteriosus;Dilatation Ventricular;Maternal Exposure During Pregnancy;Ventricular Septal Defect;Cardiac Murmur	Serious	Congenital Anomaly;Other Outcomes	Female	15-APR-2019	27-JUL-2023	Expedited	Not Specified	3.8 KG	Ucb	Healthcare Professional	Not Specified	Acetone;Iron;Metformin Hydrochloride;Progesterone;Influenza Virus Vaccine;Vitamin D Nos;Cosentyx;Betamethasone Dipropionate;Aspirin;Caffeine;Menthol	21-FEB-2023	27-FEB-2023	US	Not Specified	US-UCBSA-2023009616	-	-
671	16097060	-	Certolizumab Pegol	L:Antineoplastic and immunomodulating agents	Autoimmune Thyroiditis;Clostridium Difficile Infection;Depression;Dyspepsia;Foetal Growth Restriction;Gastrooesophageal Reflux Disease;Hypersensitivity;Nausea;Polycystic Ovarian Syndrome;Product Used For Unknown Indication;Rheumatoid Arthritis;Sleep Disorder	Premature Baby;Foetal Growth Restriction;Maternal Exposure Before Pregnancy;Maternal Exposure During Pregnancy;Low Birth Weight Baby;Small For Dates Baby;Developmental Delay;Muscle Spasticity;Exposure Via Breast Milk	Serious	Congenital Anomaly;Other Outcomes	Male	07-AUG-2018	27-JUL-2023	Expedited	Not Specified	1.42 KG	Ucb	Healthcare Professional	Not Specified	Tetanus Toxoid, Reduced Diphtheria Toxoid And Acellular Pertussis Vaccine Adsorbed, Tdap;Minerals\Vitamins;Zantac;Lidocaine;Zoloft;Depo-Medrol;Phenergan;Fish Oil;Melatonin;Caffeine;Zyrtec;Levothyroxine Sodium;Dietary Supplement;Metformin Hydrochloride;Vancomycin;Influenza Virus Vaccine;Dexamethasone;Plaquenil;Prednisone;Vitamin D3;Protonix;Folic Acid;Zofran	17-JUL-2023	20-MAR-2019	US	Not Specified	US-UCBSA-2019010576	-	-
672	22751859	-	Certolizumab Pegol	L:Antineoplastic and immunomodulating agents	Product Used For Unknown Indication	Exposure Via Breast Milk;Maternal Exposure Before Pregnancy;Maternal Exposure During Pregnancy;Blood Glucose Decreased	Serious	Hospitalized	Not Specified	20-JUN-2023	26-JUL-2023	Expedited	Not Specified	3.195 KG	Ucb	Consumer	Not Specified	Ventolin;Enbrel	20-JUL-2023	26-JUL-2023	CA	Not Specified	CA-UCBSA-2023037568	-	-
673	22690606	Cimzia	Certolizumab Pegol	L:Antineoplastic and immunomodulating agents	-	Maternal Exposure During Pregnancy;Premature Baby;Maternal Exposure Before Pregnancy;Exposure Via Breast Milk	Serious	Other Outcomes	Male	OCT-2022	11-JUL-2023	Expedited	Not Specified	2.59 KG	Ucb	Healthcare Professional	Not Specified	-	04-JUL-2023	11-JUL-2023	KW	Not Specified	KW-UCBSA-2023034968	-	-
674	22634538	-	Certolizumab Pegol	L:Antineoplastic and immunomodulating agents	Rheumatoid Arthritis	Umbilical Cord Around Neck;Exposure Via Breast Milk;Foetal Distress Syndrome;Maternal Exposure During Pregnancy	Serious	Other Outcomes	Male	01-MAR-2023	07-JUL-2023	Expedited	Not Specified	3.81 KG	Ucb	Healthcare Professional	Not Specified	-	16-JUN-2023	23-JUN-2023	US	Not Specified	US-UCBSA-2023031332	-	-
675	22381683	-	Certolizumab Pegol	L:Antineoplastic and immunomodulating agents	Psoriatic Arthropathy;Rheumatoid Arthritis	Maternal Exposure During Pregnancy;Heart Disease Congenital;Neonatal Candida Infection;Exposure Via Breast Milk;Somnolence;Gastrooesophageal Reflux In Neonate;Irritability;Weight Decreased	Serious	Other Outcomes;Congenital Anomaly	Male	19-JUL-2022	30-MAY-2023	Expedited	Not Specified	3.968 KG	Ucb	Consumer	Not Specified	-	24-MAY-2023	30-MAY-2023	US	Not Specified	US-UCBSA-2023026875	-	-
676	21958538	Cimzia	Certolizumab Pegol	L:Antineoplastic and immunomodulating agents	Product Used For Unknown Indication;Rheumatoid Arthritis	Premature Baby;Exposure Via Breast Milk;Maternal Exposure During Pregnancy;Apgar Score Low;Low Birth Weight Baby	Serious	Other Outcomes	Female	07-JUN-2022	22-MAY-2023	Expedited	Not Specified	1.236 KG	Ucb	Healthcare Professional	Not Specified	Heparin Calcium;Prograf;Azulfidine En-Tabs;Aspirin;Rebamipide	15-MAY-2023	06-FEB-2023	JP	Not Specified	JP-UCBSA-2023005550	-	-
677	21955076	Cimzia	Certolizumab Pegol	L:Antineoplastic and immunomodulating agents	Product Used For Unknown Indication;Rheumatoid Arthritis	Maternal Exposure During Pregnancy;Apgar Score Low;Low Birth Weight Baby;Premature Baby;Exposure Via Breast Milk	Serious	Other Outcomes	Female	21-JUN-2022	22-MAY-2023	Expedited	Not Specified	0.904 KG	Ucb	Healthcare Professional	Not Specified	Azulfidine En-Tabs;Prograf;Aspirin;Rebamipide;Heparin Calcium	15-MAY-2023	06-FEB-2023	JP	Not Specified	JP-UCBSA-2023005552	-	-
678	20691431	Cimzia	Certolizumab Pegol	L:Antineoplastic and immunomodulating agents	Cardiolipin Antibody Positive;Rheumatoid Arthritis	Maternal Exposure Before Pregnancy;Premature Baby;Maternal Exposure During Pregnancy;Low Birth Weight Baby;Exposure Via Breast Milk	Serious	Other Outcomes	Male	AUG-2016	15-MAY-2023	Expedited	Not Specified	2.16 KG	Ucb	Healthcare Professional	Not Specified	Azulfidine En-Tabs;Aspirin	09-MAY-2023	08-APR-2022	JP	Not Specified	JP-UCBSA-2022019827	-	-
679	22298972	Cimzia	Certolizumab Pegol	L:Antineoplastic and immunomodulating agents	Psoriasis	Low Birth Weight Baby;Maternal Exposure Before Pregnancy;Weight Decrease Neonatal;Exposure Via Breast Milk;Maternal Exposure During Pregnancy	Serious	Other Outcomes	Female	14-MAR-2023	09-MAY-2023	Expedited	Not Specified	2.45 KG	Ucb	Healthcare Professional	Not Specified	-	03-MAY-2023	09-MAY-2023	US	Not Specified	US-UCBSA-2023023145	-	-
680	21967180	Cimzia	Certolizumab Pegol	L:Antineoplastic and immunomodulating agents	Product Used For Unknown Indication;Rheumatoid Arthritis	Exposure Via Breast Milk;Maternal Exposure During Pregnancy;Premature Baby	Serious	Other Outcomes	Female	SEP-2019	02-MAY-2023	Expedited	Not Specified	2.788 KG	Ucb	Healthcare Professional	Not Specified	Prednisolone;Levothyroxine	27-APR-2023	08-FEB-2023	JP	Not Specified	JP-UCBSA-2023005875	-	-
681	21424333	Cimzia	Certolizumab Pegol	L:Antineoplastic and immunomodulating agents	Psoriasis;Psoriatic Arthropathy	Postmature Baby;Maternal Exposure During Pregnancy;Exposure Via Breast Milk;Maternal Exposure Before Pregnancy;Oral Infection	Serious	Other Outcomes	Female	02-FEB-2021	20-MAR-2023	Expedited	Not Specified	3.65 KG	Ucb	Healthcare Professional	Not Specified	-	14-MAR-2023	07-OCT-2022	CH	Not Specified	CH-UCBSA-2022058515	-	-
682	21693199	-	Certolizumab Pegol	L:Antineoplastic and immunomodulating agents	Hypertension;Product Used For Unknown Indication;Psoriasis	Ileus Paralytic;Maternal Exposure During Pregnancy;Exposure Via Breast Milk	Serious	Other Outcomes	Male	23-MAR-2022	07-DEC-2022	Expedited	Not Specified	3.628 KG	Ucb	Consumer	Not Specified	Aspirin;Novolog	28-NOV-2022	07-DEC-2022	US	Not Specified	US-UCBSA-2022068528	-	-
683	20959562	Cimzia	Certolizumab Pegol	L:Antineoplastic and immunomodulating agents	Rheumatoid Arthritis	Maternal Exposure During Pregnancy;Premature Baby;Exposure Via Breast Milk;Foetal Growth Restriction;Deafness Congenital;Maternal Exposure Before Pregnancy;Low Birth Weight Baby	Serious	Hospitalized;Other Outcomes;Congenital Anomaly	Female	28-APR-2022	03-NOV-2022	Expedited	Not Specified	1.9 KG	Ucb	Healthcare Professional	Not Specified	-	25-OCT-2022	14-JUN-2022	JP	Not Specified	JP-UCBSA-2022032843	-	-
684	21106369	Cimzia	Certolizumab Pegol	L:Antineoplastic and immunomodulating agents	Peripheral Spondyloarthritis	Exposure Via Breast Milk;Low Birth Weight Baby;Maternal Exposure During Pregnancy	Serious	Other Outcomes	Female	28-JAN-2022	11-OCT-2022	Expedited	Not Specified	2.3 KG	Ucb	Healthcare Professional	Not Specified	Hyrimoz	04-OCT-2022	20-JUL-2022	HU	Not Specified	HU-UCBSA-2022040266	-	-
685	21201335	Cimzia	Certolizumab Pegol	L:Antineoplastic and immunomodulating agents	Ankylosing Spondylitis	Exposure Via Breast Milk;Pneumonia;Maternal Exposure During Pregnancy	Serious	Hospitalized	Female	14-OCT-2021	06-SEP-2022	Expedited	Not Specified	3.5 KG	Ucb	Consumer	Not Specified	-	25-AUG-2022	11-AUG-2022	CN	Not Specified	CN-UCBSA-2022045744	-	-
686	21121707	Cimzia	Certolizumab Pegol	L:Antineoplastic and immunomodulating agents	Analgesic Therapy;Osteoporosis;Prophylaxis;Rheumatoid Arthritis	Exposure Via Breast Milk;Maternal Exposure During Pregnancy;Low Birth Weight Baby;Maternal Exposure Before Pregnancy;Premature Baby	Serious	Other Outcomes	Male	08-FEB-2021	01-SEP-2022	Expedited	Not Specified	1.466 KG	Ucb	Healthcare Professional	Not Specified	Famotidine;Predonine;Prednisolone;Calonal;Tacrolimus;Alfacalcidol	25-AUG-2022	22-JUL-2022	JP	Not Specified	JP-UCBSA-2022041238	-	-
687	21176002	Cimzia	Certolizumab Pegol	L:Antineoplastic and immunomodulating agents	Ankylosing Spondylitis	Exposure Via Breast Milk;Foetal Heart Rate Decreased;Maternal Exposure During Pregnancy	Serious	Other Outcomes	Male	11-APR-2022	05-AUG-2022	Expedited	Not Specified	3 KG	Ucb	Healthcare Professional	Not Specified	-	25-JUL-2022	05-AUG-2022	CN	Not Specified	CN-UCBSA-2022044412	-	-
688	21135689	Cimzia	Certolizumab Pegol	L:Antineoplastic and immunomodulating agents	Rheumatoid Arthritis	Maternal Exposure During Pregnancy;Exposure Via Breast Milk;Low Birth Weight Baby;Premature Baby	Serious	Other Outcomes	Male	04-MAR-2022	27-JUL-2022	Expedited	Not Specified	2.25 KG	Ucb	Healthcare Professional	Not Specified	-	12-JUL-2022	27-JUL-2022	CN	Not Specified	CN-UCBSA-2022040923	-	-
689	20940001	Cimzia	Certolizumab Pegol	L:Antineoplastic and immunomodulating agents	Anticoagulant Therapy;Body Mass Index Increased;Covid-19 Immunisation;Infection;Pain Management;Postoperative Wound Infection;Psoriasis;Spinal Anaesthesia	Maternal Exposure During Pregnancy;Maternal Exposure During Breast Feeding;Low Birth Weight Baby	Serious	Other Outcomes	Female	08-SEP-2021	06-JUL-2022	Expedited	Not Specified	2.29 KG	Ucb	Healthcare Professional	Not Specified	Tremfya;Metronidazole;Dalteparin;Acetaminophen;Pfizer-Biontech Covid-19 Vaccine;Aspirin;Flucloxacillin	22-JUN-2022	09-JUN-2022	GB	Not Specified	GB-UCBSA-2022032050	-	-
690	21039242	Cimzia	Certolizumab Pegol	L:Antineoplastic and immunomodulating agents	Psoriatic Arthropathy	Low Birth Weight Baby;Maternal Exposure During Pregnancy;Exposure Via Breast Milk	Serious	Other Outcomes	Male	30-SEP-2021	04-JUL-2022	Expedited	Not Specified	2.4 KG	Ucb	Healthcare Professional	Not Specified	-	30-MAY-2022	04-JUL-2022	KW	Not Specified	KW-UCBSA-2022036500	-	-
691	20974220	Cimzia	Certolizumab Pegol	L:Antineoplastic and immunomodulating agents	Pre-Eclampsia;Pregnancy;Prophylaxis;Vitamin D Decreased	Maternal Exposure During Breast Feeding;Maternal Exposure During Pregnancy;Postmature Baby;Somnolence;Weight Decreased	Serious	Other Outcomes	Male	AUG-2021	17-JUN-2022	Expedited	Not Specified	3.175 KG	Ucb	Consumer	Not Specified	Cholecalciferol;Aspirin	07-JUN-2022	17-JUN-2022	US	Not Specified	US-UCBSA-2022033835	-	-
692	20945864	Cimzia	Certolizumab Pegol	L:Antineoplastic and immunomodulating agents	Psoriatic Arthropathy	High Foetal Head;Maternal Exposure During Pregnancy;Exposure Via Breast Milk	Serious	Other Outcomes	Male	09-OCT-2021	10-JUN-2022	Expedited	Not Specified	4.1 KG	Ucb	Healthcare Professional	Not Specified	-	30-MAY-2022	10-JUN-2022	CN	Not Specified	CN-UCBSA-2022031910	-	-
693	20891881	Cimzia	Certolizumab Pegol	L:Antineoplastic and immunomodulating agents	Ankylosing Spondylitis;Product Used For Unknown Indication	Maternal Exposure During Pregnancy;Premature Baby;Exposure Via Breast Milk;Retinal Disorder	Serious	Other Outcomes	Female	12-MAY-2021	30-MAY-2022	Expedited	Not Specified	2.78 KG	Ucb	Healthcare Professional	Not Specified	Arcoxia;Levothyroxine Sodium;Cosentyx;Celebrex;Metamizole Sodium;Prednisolone;Pantoprazole	18-MAY-2022	30-MAY-2022	DE	Not Specified	DE-UCBSA-2022029569	-	-
694	20839860	Cimzia	Certolizumab Pegol	L:Antineoplastic and immunomodulating agents	Rheumatoid Arthritis	Exposure Via Breast Milk;Premature Baby;Maternal Exposure During Pregnancy;Atrial Septal Defect	Serious	Other Outcomes	Male	08-NOV-2021	17-MAY-2022	Expedited	Not Specified	4.4 KG	Ucb	Consumer	Not Specified	-	05-MAY-2022	17-MAY-2022	CN	Not Specified	CN-UCBSA-2022027199	-	-
695	20796964	-	Certolizumab Pegol	L:Antineoplastic and immunomodulating agents	Colitis Ulcerative;Rheumatoid Arthritis	Maternal Exposure During Breast Feeding;Gastrooesophageal Reflux Disease;Weight Decreased;Maternal Exposure Before Pregnancy;Tethered Oral Tissue;Maternal Exposure During Pregnancy	Serious	Other Outcomes;Congenital Anomaly	Male	18-MAR-2022	06-MAY-2022	Expedited	Not Specified	3.7 KG	Ucb	Consumer	Not Specified	Mesalamine	25-APR-2022	06-MAY-2022	US	Not Specified	US-UCBSA-2022026221	-	-
696	20726990	Cimzia	Certolizumab Pegol	L:Antineoplastic and immunomodulating agents	Ankylosing Spondylitis	Maternal Exposure During Pregnancy;Premature Baby;Exposure Via Breast Milk;Intrauterine Infection	Serious	Hospitalized;Other Outcomes	Female	09-OCT-2021	19-APR-2022	Expedited	Not Specified	3.2 KG	Ucb	Healthcare Professional	Not Specified	-	07-APR-2022	19-APR-2022	CN	Not Specified	CN-UCBSA-2022022017	-	-
697	20720272	Cimzia	Certolizumab Pegol	L:Antineoplastic and immunomodulating agents	Psoriasis	Large For Dates Baby;Exposure Via Breast Milk;Maternal Exposure Before Pregnancy;Weight Increased;Maternal Exposure During Pregnancy	Serious	Hospitalized;Other Outcomes	Male	MAY-2021	18-APR-2022	Expedited	Not Specified	4.3 KG	Ucb	Healthcare Professional	Not Specified	-	06-APR-2022	18-APR-2022	FI	Not Specified	FI-UCBSA-2022020918	-	-
698	20575580	-	Certolizumab Pegol	L:Antineoplastic and immunomodulating agents	Ankylosing Spondylitis	Maternal Exposure Before Pregnancy;Maternal Exposure During Pregnancy;Low Birth Weight Baby;Premature Baby;Exposure Via Breast Milk	Serious	Other Outcomes	Female	30-APR-2021	10-MAR-2022	Expedited	Not Specified	2.3 KG	Ucb	Consumer	Not Specified	-	07-FEB-2022	10-MAR-2022	CO	Not Specified	CO-UCBSA-2022013268	-	-
699	20348991	Cimzia	Certolizumab Pegol	L:Antineoplastic and immunomodulating agents	Rheumatoid Arthritis	Maternal Exposure During Pregnancy;Premature Baby;Maternal Exposure During Breast Feeding	Serious	Other Outcomes	Male	10-JUN-2021	19-JAN-2022	Expedited	Not Specified	2.6 KG	Ucb	Consumer	Not Specified	-	10-JAN-2022	19-JAN-2022	CN	Not Specified	CN-UCBSA-2022001534	-	-
700	20217621	Cimzia	Certolizumab Pegol	L:Antineoplastic and immunomodulating agents	Takayasu's Arteritis	Exposure Via Breast Milk;Low Birth Weight Baby;Maternal Exposure During Pregnancy	Serious	Other Outcomes	Female	17-AUG-2021	18-JAN-2022	Expedited	Not Specified	2.2 KG	Ucb	Healthcare Professional	Not Specified	Aspirin;Predonine;Omeprazole	07-JAN-2022	22-DEC-2021	JP	Not Specified	JP-UCBSA-2021059012	-	-
701	20338283	Cimzia	Certolizumab Pegol	L:Antineoplastic and immunomodulating agents	Rheumatoid Arthritis	Premature Baby;Exposure Via Breast Milk;Maternal Exposure During Pregnancy	Serious	Other Outcomes	Male	09-SEP-2021	15-JAN-2022	Expedited	Not Specified	3 KG	Ucb	Healthcare Professional	Not Specified	-	05-JAN-2022	15-JAN-2022	CN	Not Specified	CN-UCBSA-2022001002	-	-
702	20573582	Zyrtec-D;Cimzia	Certolizumab Pegol;Cetirizine Hydrochloride\Pseudoephedrine Hydrochloride	L:Antineoplastic and immunomodulating agents	Covid-19 Immunisation;Hypertension;Product Used For Unknown Indication;Psoriasis	Gastrooesophageal Reflux Disease;Meconium In Amniotic Fluid;Foetal Distress Syndrome;Exposure Via Breast Milk;Maternal Exposure During Pregnancy;Maternal Exposure Before Pregnancy	Serious	Other Outcomes	Female	DEC-2020	09-MAR-2022	Expedited	Not Specified	2.948 KG	Ucb	Consumer	Not Specified	Aspirin;Nifedipine;Zoloft;Labetalol;Atenolol;Hydrochlorothiazide	28-FEB-2022	09-MAR-2022	US	Not Specified	US-UCBSA-2022012067	-	-
703	14266148	Predonine;Cimzia	Certolizumab Pegol;Prednisolone	L:Antineoplastic and immunomodulating agents	Product Used For Unknown Indication	Exposure Via Breast Milk;Foetal Exposure During Pregnancy;Low Birth Weight Baby	Serious	Other Outcomes	Female	17-APR-2017	05-JAN-2018	Expedited	0 YR	2 KG	Ucb	Healthcare Professional	Not Specified	Nifedipine;Azulfidine En-Tabs;Methyldopa;Nicardipine	25-DEC-2017	10-DEC-2017	JP	Not Specified	JP-UCBSA-2017048453	-	-
704	5868662	-	Cetirizine Hydrochloride	R:Respiratory system	Ill-Defined Disorder	Faeces Discoloured;Maternal Exposure During Breast Feeding	Serious	Other Outcomes	Male	JUL-2005	22-AUG-2005	Expedited	1 MTH	Not Specified	Pfizer	Healthcare Professional	Health Professional ,Foreign	-	11-AUG-2005	22-AUG-2005	Not Specified	Not Specified	2005113167	-	-
705	18302882	Zyrtec	Cetirizine Hydrochloride	R:Respiratory system	Hypersensitivity	Exposure Via Breast Milk;Expired Product Administered	Non-Serious	Non-Serious	Female	13-SEP-2020	24-SEP-2020	Non-Expedited	12 MTH	Not Specified	Johnson And Johnson	Consumer	Not Specified	-	13-SEP-2020	24-SEP-2020	US	Not Specified	US-JNJFOC-20200930261	-	-
706	17796027	Zyrtec	Cetirizine Hydrochloride	R:Respiratory system	Seasonal Allergy	Exposure Via Breast Milk	Non-Serious	Non-Serious	Not Specified	-	17-MAY-2020	Non-Expedited	20 MTH	Not Specified	Johnson And Johnson	Consumer	Not Specified	-	24-APR-2020	17-MAY-2020	US	Not Specified	US-JNJFOC-20200432819	-	-
707	13008808	Childrens Zyrtec	Cetirizine Hydrochloride	R:Respiratory system	Product Used For Unknown Indication	Exposure Via Breast Milk;Somnolence	Non-Serious	Non-Serious	Female	-	08-DEC-2016	Non-Expedited	3 MTH	5.9 KG	Johnson And Johnson	Consumer	Not Specified	-	29-NOV-2016	08-DEC-2016	US	Not Specified	US-JNJFOC-20161202913	-	-
708	22207638	-	Cetirizine Hydrochloride	R:Respiratory system	Exposure Via Breast Milk	Somnolence;Exposure Via Breast Milk;Lethargy;Oxygen Saturation Decreased;Cyanosis;Respiratory Arrest;Floppy Infant	Serious	Life Threatening;Other Outcomes;Hospitalized	Male	2021	24-MAY-2023	Expedited	4 MTH	Not Specified	Novartis	Consumer	Not Specified	-	22-MAY-2023	13-APR-2023	IE	Not Specified	NVSC2023IE083916	-	-
709	12089270	-	Cetirizine Hydrochloride	R:Respiratory system	Maternal Exposure During Breast Feeding	Exposure Via Breast Milk	Non-Serious	Non-Serious	Female	25-MAY-2015	18-FEB-2016	Non-Expedited	6 MTH	7.71 KG	Perrigo	Consumer	Not Specified	-	23-NOV-2015	18-FEB-2016	US	Not Specified	US-PERRIGO-15US012381	-	-
710	6558192	-	Cetirizine Hydrochloride	R:Respiratory system	Hypersensitivity	Maternal Drugs Affecting Foetus;Viral Infection;Diarrhoea Haemorrhagic;Maternal Exposure During Breast Feeding	Serious	Other Outcomes	Female	24-JAN-2008	20-JUN-2008	Expedited	6 MTH	Not Specified	Apotex	Consumer	Other,Consumer	-	11-JUN-2008	06-FEB-2008	Not Specified	Not Specified	2008AP000294	-	-
711	11305059	Zyrtec	Cetirizine Hydrochloride	R:Respiratory system	Multiple Allergies	Exposure Via Breast Milk;Rash	Non-Serious	Non-Serious	Female	09-AUG-2014	23-JUL-2015	Non-Expedited	7 MTH	8.16 KG	Janssen	Consumer	Not Specified	-	11-AUG-2014	23-JUL-2015	US	Not Specified	US-JNJFOC-20140812260	-	-
712	20456985	-	Cetirizine Hydrochloride	R:Respiratory system	Exposure Via Breast Milk	Exposure Via Breast Milk;Allergic Reaction To Excipient	Non-Serious	Non-Serious	Female	APR-2021	10-FEB-2022	Non-Expedited	8 MTH	Not Specified	Perrigo	Consumer	Not Specified	-	30-APR-2021	10-FEB-2022	US	Not Specified	US-PERRIGO-21US005907	-	-
713	13247006	-	Cetirizine Hydrochloride	R:Respiratory system	Maternal Exposure During Breast Feeding	Exposure Via Breast Milk	Non-Serious	Non-Serious	Female	2015	17-FEB-2017	Non-Expedited	8 MTH	9.7 KG	Perrigo	Consumer	Not Specified	-	27-APR-2016	17-FEB-2017	US	Not Specified	US-PERRIGO-16US015697	-	-
714	3761012	Zyrtec	Cetirizine Hydrochloride	R:Respiratory system	Asthma;Multiple Allergies	Maternal Exposure During Breast Feeding;Growth Retardation;Ear Infection;Underweight	Serious	Required Intervention	Female	-	20-FEB-2002	Expedited	9 MTH	Not Specified	Pfizer	Healthcare Professional	Consumer,Health Professional	Azmacort	07-FEB-2002	04-FEB-2002	Not Specified	Not Specified	A201207	-	-
715	20457004	-	Cetirizine Hydrochloride	R:Respiratory system	Exposure Via Breast Milk	Abnormal Faeces;Exposure Via Breast Milk	Non-Serious	Non-Serious	Female	JAN-2021	10-FEB-2022	Non-Expedited	Not Specified	7.256 KG	Perrigo	Consumer	Not Specified	-	19-MAY-2021	10-FEB-2022	US	Not Specified	US-PERRIGO-21US006713	-	-
716	5906785	Zyrtec	Cetirizine Hydrochloride;Unspecified Ingredient	R:Respiratory system	Ill-Defined Disorder	Maternal Exposure During Breast Feeding;Milk Allergy;Mucosal Exfoliation;Dairy Intolerance;Maternal Exposure During Pregnancy;Haematochezia	Serious	Other Outcomes	Female	2004	08-FEB-2006	Expedited	-1 YR	7 LB=3.17515 kg	Pfizer	Healthcare Professional	Consumer,Health Professional	-	26-JAN-2006	11-OCT-2005	Not Specified	Not Specified	2005134866	-	-
717	20573644	Cimzia;Zyrtec-D	Cetirizine Hydrochloride\Pseudoephedrine Hydrochloride;Certolizumab Pegol	R:Respiratory system	Blood Pressure Measurement;Covid-19 Immunisation;Product Used For Unknown Indication;Psoriasis	Gastrooesophageal Reflux Disease;Meconium In Amniotic Fluid;Maternal Exposure Before Pregnancy;Foetal Distress Syndrome;Exposure Via Breast Milk;Maternal Exposure During Pregnancy	Serious	Other Outcomes	Female	DEC-2020	09-MAR-2022	Expedited	Not Specified	2.778 KG	Ucb	Consumer	Not Specified	Labetalol Hydrochloride;Zoloft;Atenolol;Hydrochlorothiazide;Nifedipine;Aspirin	28-FEB-2022	09-MAR-2022	US	Not Specified	US-UCBSA-2022012062	-	-
718	7306773	-	Chlorpheniramine Maleate\Phenylephrine Hydrochloride	R:Respiratory system	Product Used For Unknown Indication	Listless;Vomiting;Lethargy;Maternal Exposure During Breast Feeding;Somnolence	Serious	Other Outcomes	Male	22-FEB-2010	05-MAR-2010	Expedited	11 MTH	Not Specified	Johnson And Johnson	Consumer	Not Specified	-	22-FEB-2010	05-MAR-2010	AU	Not Specified	AU-JNJCH-2010004790	-	-
719	18061313	-	Ciprofloxacin	J:Antiinfectives for systemic use	Product Used For Unknown Indication	Exposure Via Breast Milk;Infantile Diarrhoea	Serious	Other Outcomes	Not Specified	-	28-JUN-2021	Expedited	22 DAY	Not Specified	Teva	Healthcare Professional	Not Specified	-	15-JUL-2020	23-JUL-2020	CA	Not Specified	CA-TEVA-2020-CA-1803563	-	-
720	9515726	-	Ciprofloxacin;Theophylline Anhydrous;Acetaminophen;Ibuprofen	J:Antiinfectives for systemic use	Headache;Wound	Exposure Via Breast Milk;Hepatobiliary Disease	Serious	Other Outcomes	Male	-	11-SEP-2013	Expedited	9 WEEK	Not Specified	Pfizer	Consumer	Not Specified	-	05-SEP-2013	11-SEP-2013	DE	Not Specified	DE-PFIZER INC-2013256320	-	-
721	5951976	Ciprofloxacin Extended-Release	Ciprofloxacin\Ciprofloxacin Hydrochloride	J:Antiinfectives for systemic use	Maternal Exposure During Breast Feeding	Growth Retardation;Intestinal Ulcer;Flatulence;Oesophagitis;Ear Infection;Oesophageal Ulcer;Influenza;Feeling Abnormal;Dyspepsia;Maternal Exposure During Breast Feeding;Food Allergy;Infantile Spitting Up;Diarrhoea Haemorrhagic;Food Intolerance	Serious	Other Outcomes	Male	31-AUG-2005	29-MAR-2006	Expedited	4 MTH	15 LB= 6.80389 kg	Bayer	Not Specified	Other,Consumer,Health Professional	-	20-MAR-2006	16-DEC-2005	Not Specified	Not Specified	200512691BWH	-	-
722	12995044	-	Citalopram Hydrobromide	N:Nervous system	Maternal Exposure Timing Unspecified	Exposure Via Breast Milk;Selective Eating Disorder;Fatigue	Serious	Other Outcomes	Female	-	02-DEC-2016	Expedited	0 YR	2.79 KG	Allergan	Healthcare Professional	Not Specified	-	22-NOV-2016	02-DEC-2016	DE	Not Specified	DE-ALLERGAN-1678828US	-	-
723	6511564	-	Citalopram Hydrobromide	N:Nervous system	-	White Blood Cells Urine;Selective Eating Disorder;Maternal Condition Affecting Foetus;Maternal Exposure During Breast Feeding;Protein Urine Present;Uterine Infection;Red Blood Cells Urine;Escherichia Infection;Culture Urine Positive;Maternal Exposure During Pregnancy;Drug Withdrawal Syndrome;Ammonia Increased	Serious	Hospitalized	Male	18-OCT-2003	10-DEC-2007	Expedited	0 YR	3.7 KG	Forest	Healthcare Professional	Other,Health Professional ,Foreign	-	28-JAN-2004	10-DEC-2007	Not Specified	Not Specified	S07-FIN-06178-02	-	-
724	6483560	-	Citalopram Hydrobromide	N:Nervous system	Panic Attack	Congenital Hand Malformation;Synovitis;Maternal Exposure During Breast Feeding;Maternal Exposure During Pregnancy;Congenital Hydrocephalus	Serious	Life Threatening;Congenital Anomaly	Male	10-SEP-2003	23-NOV-2007	Expedited	0 YR	Not Specified	Forest	Healthcare Professional	Other,Health Professional ,Foreign	-	09-NOV-2007	23-NOV-2007	Not Specified	Not Specified	S03-FIN-04642-01	-	-
725	6019158	Celexa	Citalopram Hydrobromide	N:Nervous system	-	Neonatal Respiratory Depression;Coombs Test Positive;Pneumonia Aspiration;Neonatal Tachypnoea;Cardiovascular Disorder;Mean Arterial Pressure Decreased;Jaundice Neonatal;White Blood Cell Count Increased;Maternal Drugs Affecting Foetus;Hypotonia Neonatal;Maternal Exposure During Pregnancy;Inspiratory Capacity Decreased;Depression;Apgar Score Low;Maternal Exposure During Breast Feeding	Serious	Hospitalized	Female	2005	08-AUG-2006	Expedited	0 YR	Not Specified	Forest	Healthcare Professional	Health Professional	Ancef	02-AUG-2006	21-MAR-2006	Not Specified	Not Specified	S06-USA-01066-02	-	-
726	5918180	Celexa	Citalopram Hydrobromide	N:Nervous system	Depression;Ill-Defined Disorder	Apgar Score Low;Neonatal Respiratory Depression;Postmature Baby;Precipitate Labour;Labour Complication;Maternal Exposure During Pregnancy;Maternal Exposure During Breast Feeding;Meconium In Amniotic Fluid	Serious	Hospitalized;Other Outcomes	Female	15-AUG-2005	27-MAR-2006	Expedited	0 YR	3.69 KG	Forest	Healthcare Professional	Other,Health Professional ,Foreign	Iron;Demerol	13-MAR-2006	25-OCT-2005	Not Specified	Not Specified	S04-CAN-07580-02	-	-
727	6604726	-	Citalopram Hydrobromide	N:Nervous system	-	Maternal Drugs Affecting Foetus;Maternal Exposure During Breast Feeding;Premature Baby;Infantile Apnoea	Serious	Hospitalized	Female	07-MAR-2008	13-MAY-2008	Expedited	1 DAY	Not Specified	Forest	Not Specified	Other,Health Professional ,Foreign	-	27-APR-2008	24-MAR-2008	Not Specified	Not Specified	S08-IRL-01032-02	-	-
728	15368165	-	Citalopram Hydrobromide	N:Nervous system	Maternal Exposure Timing Unspecified	Congenital Cardiovascular Anomaly;Exposure Via Breast Milk;Foetal Exposure During Pregnancy	Serious	Died;Congenital Anomaly	Male	29-OCT-2015	10-SEP-2018	Expedited	23 DAY	2.5 KG	Allergan	Healthcare Professional	Not Specified	-	30-AUG-2018	10-SEP-2018	DE	Not Specified	DE-ALLERGAN-1842975US	-	-
729	4159057	Celexa	Citalopram Hydrobromide	N:Nervous system	Anxiety;Depression	Maternal Exposure During Breast Feeding;Pyrexia;Neonatal Disorder;Clonus;Maternal Exposure During Pregnancy;Tremor Neonatal	Serious	Hospitalized	Male	30-MAY-2004	03-AUG-2004	Expedited	3 WEEK	4.52 KG	Forest	Healthcare Professional	Health Professional	-	21-JUL-2004	14-JUN-2004	Not Specified	Not Specified	S04-USA-03039-02	-	-
730	4134785	Celexa	Citalopram Hydrobromide	N:Nervous system	-	Maternal Exposure During Pregnancy;White Blood Cell Count Decreased;Maternal Exposure During Breast Feeding;Splenomegaly;Rash	Serious	Other Outcomes	Not Specified	APR-2004	10-SEP-2004	Expedited	4 MTH	Not Specified	Forest	Healthcare Professional	Health Professional	-	31-AUG-2004	23-APR-2004	Not Specified	Not Specified	S04-USA-02163-02	-	-
731	8228635	-	Citalopram Hydrobromide	N:Nervous system	Depression	Cyanosis Neonatal;Somnambulism;Maternal Exposure During Breast Feeding	Serious	Life Threatening;Hospitalized	Male	05-OCT-2011	18-NOV-2011	Expedited	5 HR	Not Specified	Apotex	Not Specified	Other,Health Professional ,Foreign	-	03-NOV-2011	27-OCT-2011	Not Specified	Not Specified	2011AP002450	-	-
732	8235172	-	Citalopram Hydrobromide	N:Nervous system	Maternal Exposure During Breast Feeding	Somnambulism;Oxygen Saturation Decreased;Maternal Exposure During Breast Feeding;Cyanosis Neonatal	Serious	Hospitalized;Life Threatening	Male	05-OCT-2011	31-OCT-2011	Expedited	5 HR	Not Specified	Actavis Elizabeth	Healthcare Professional	Company Representative ,Other,Health Professional ,Foreign	-	20-OCT-2011	31-OCT-2011	Not Specified	Not Specified	2011MA015501	-	-
733	8441489	-	Citalopram Hydrobromide	N:Nervous system	-	Maternal Exposure During Breast Feeding;Hydrocephalus	Serious	Congenital Anomaly;Required Intervention;Other Outcomes	Not Specified	-	23-FEB-2012	Expedited	6 MTH	Not Specified	Forest	Healthcare Professional	Health Professional ,Foreign	-	09-FEB-2012	23-FEB-2012	Not Specified	Not Specified	1000028521	-	-
734	5783124	Seropram (Citalopram Hydrobromide)	Citalopram Hydrobromide	N:Nervous system	-	Decreased Appetite;Abdominal Pain;Maternal Exposure During Breast Feeding;Insomnia;Gastrooesophageal Reflux Disease;Weight Decreased;Gastrointestinal Disorder;Crying	Serious	Hospitalized	Male	-	18-APR-2005	Expedited	6 MTH	Not Specified	Forest	Healthcare Professional	Other,Health Professional ,Foreign	Metoprolol	30-MAR-2005	18-APR-2005	Not Specified	Not Specified	S05-FRA-01415-02	-	-
735	13613252	-	Citalopram Hydrobromide;Lorazepam	N:Nervous system	Anxiety	Hypotonia;Exposure Via Breast Milk;Foetal Exposure During Pregnancy;Tremor	Serious	Other Outcomes	Female	06-FEB-2012	22-FEB-2018	Expedited	1 WEEK	Not Specified	Allergan	Healthcare Professional	Not Specified	-	12-FEB-2018	05-JUN-2017	IT	Not Specified	IT-ALLERGAN-1722812US	-	-
736	12453392	Citalopram	Citalopram\Citalopram Hydrobromide	N:Nervous system	Depression	Opisthotonus;Head Circumference Abnormal;Microcephaly;Agitation;Exposure Via Breast Milk;Oxygen Saturation Decreased;Foetal Exposure During Pregnancy;Apnoea	Serious	Hospitalized	Male	28-DEC-2015	09-JUN-2016	Expedited	0 DAY	2.7 KG	Forest	Healthcare Professional	Not Specified	-	16-MAR-2016	09-JUN-2016	DE	Not Specified	DE-FRI-1000083874	-	-
737	12208396	Citalopram	Citalopram\Citalopram Hydrobromide	N:Nervous system	Depression	Microcephaly;Opisthotonus;Apnoea;Oxygen Saturation Decreased;Agitation;Exposure Via Breast Milk;Exposure During Pregnancy;Head Circumference Abnormal	Serious	Congenital Anomaly;Hospitalized	Male	28-DEC-2015	24-MAR-2016	Expedited	0 DAY	Not Specified	Teva	Healthcare Professional	Not Specified	-	16-MAR-2016	24-MAR-2016	DE	Not Specified	DE-TEVA-644628GER	-	-
738	11637321	Citalopram	Citalopram\Citalopram Hydrobromide	N:Nervous system	Autoimmune Hepatitis;Depression	Small For Dates Baby;Low Birth Weight Baby;Foetal Exposure During Pregnancy;Exposure Via Breast Milk;Premature Baby;Bradycardia Neonatal	Serious	Other Outcomes	Male	02-JUL-2015	16-OCT-2015	Expedited	0 DAY	2.15 KG	Forest	Healthcare Professional	Not Specified	Budesonide	05-OCT-2015	16-OCT-2015	DE	Not Specified	DE-FRI-1000080212	-	-
739	10357204	Citalopram	Citalopram\Citalopram Hydrobromide	N:Nervous system	-	Respiratory Disorder Neonatal;Fatigue;Foetal Exposure During Pregnancy;Weight Gain Poor;Maternal Exposure During Breast Feeding;Selective Eating Disorder;Microcephaly	Serious	Hospitalized	Female	08-APR-2014	31-OCT-2014	Expedited	0 DAY	Not Specified	Forest	Healthcare Professional	Not Specified	Cholecalciferol;Levothyroxine Sodium;Ferrous Glycine Sulfate	20-OCT-2014	01-AUG-2014	DE	Not Specified	DE-FRI-1000069506	-	-
740	12998402	Citalopram	Citalopram\Citalopram Hydrobromide	N:Nervous system	Depression	Fatigue;Foetal Exposure During Pregnancy;Selective Eating Disorder;Exposure Via Breast Milk	Serious	Other Outcomes	Female	-	05-DEC-2016	Expedited	0 YR	2.79 KG	Dr Reddys	Healthcare Professional	Not Specified	-	22-NOV-2016	05-DEC-2016	DE	Not Specified	DE-DRREDDYS-GER/GER/16/0085111	-	-
741	12206353	Citalopram	Citalopram\Citalopram Hydrobromide	N:Nervous system	Product Used For Unknown Indication	Oxygen Saturation Decreased;Opisthotonus;Microcephaly;Head Circumference Abnormal;Agitation;Apnoea;Exposure Via Breast Milk	Serious	Other Outcomes;Hospitalized	Male	28-DEC-2015	24-MAR-2016	Expedited	0 YR	2.7 KG	Dr Reddys	Healthcare Professional	Not Specified	-	16-MAR-2016	24-MAR-2016	DE	Not Specified	DE-DRREDDYS-GER/GER/16/0078093	-	-
742	11221831	Citalopram	Citalopram\Citalopram Hydrobromide	N:Nervous system	Depression;Migraine Prophylaxis;Product Used For Unknown Indication	Irritability;Selective Eating Disorder;Exposure Via Breast Milk;Fatigue	Serious	Other Outcomes;Hospitalized	Male	-	26-JUN-2015	Expedited	0 YR	2.84 KG	Forest	Healthcare Professional	Not Specified	Fluoxetine;Zolmitriptan;Topiramate;Escitalopram	15-JUN-2015	26-JUN-2015	DE	Not Specified	DE-FRI-1000077647	-	-
743	8185876	Citalopram	Citalopram\Citalopram Hydrobromide	N:Nervous system	-	Hypospadias;Maternal Drugs Affecting Foetus;Maternal Exposure During Breast Feeding;Forceps Delivery	Serious	Other Outcomes;Congenital Anomaly;Required Intervention	Male	OCT-2010	07-OCT-2011	Expedited	0 YR	4.17 KG	Forest	Healthcare Professional	Health Professional ,Foreign	-	22-SEP-2011	07-OCT-2011	Not Specified	Not Specified	1000024352	-	-
744	13932542	Citalopram	Citalopram\Citalopram Hydrobromide	N:Nervous system	Depression;Prophylaxis Of Neural Tube Defect	Seizure;Apnoea;Large For Dates Baby;Cyanosis;Maternal Exposure During Breast Feeding	Serious	Other Outcomes	Female	01-JUN-2017	04-SEP-2017	Expedited	1 DAY	4.25 KG	Dr Reddys	Healthcare Professional	Not Specified	Folic Acid	24-AUG-2017	04-SEP-2017	DE	Not Specified	DE-DRREDDYS-GER/GER/17/0093139	-	-
745	12922566	Citalopram	Citalopram\Citalopram Hydrobromide	N:Nervous system	Depression	Neonatal Hypoxia;Respiratory Disorder Neonatal;Cryptorchism;Selective Eating Disorder;Exposure Via Breast Milk;Pulmonary Artery Stenosis;Foetal Exposure During Pregnancy;Temperature Regulation Disorder;Congenital Choroid Plexus Cyst;Bradycardia Neonatal	Serious	Congenital Anomaly;Other Outcomes	Male	10-SEP-2016	08-NOV-2016	Expedited	1 DAY	Not Specified	Teva	Healthcare Professional	Not Specified	-	25-OCT-2016	08-NOV-2016	DE	Not Specified	DE-TEVA-707536GER	-	-
746	12891665	Citalopram	Citalopram\Citalopram Hydrobromide	N:Nervous system	Depression	Pulmonary Artery Stenosis;Neonatal Hypoxia;Selective Eating Disorder;Respiratory Disorder Neonatal;Congenital Choroid Plexus Cyst;Foetal Exposure During Pregnancy;Temperature Regulation Disorder;Exposure Via Breast Milk;Cryptorchism;Bradycardia Neonatal	Serious	Other Outcomes;Congenital Anomaly	Male	10-SEP-2016	28-OCT-2016	Expedited	1 DAY	2.8 KG	Dr Reddys	Healthcare Professional	Not Specified	-	25-OCT-2016	28-OCT-2016	DE	Not Specified	DE-DRREDDYS-GER/GER/16/0084370	-	-
747	11628146	Citalopram	Citalopram\Citalopram Hydrobromide	N:Nervous system	Autoimmune Hepatitis;Depression	Exposure Via Breast Milk;Exposure During Pregnancy;Premature Baby;Bradycardia Neonatal;Small For Dates Baby	Serious	Other Outcomes	Male	02-JUL-2015	14-OCT-2015	Expedited	1 DAY	2.2 KG	Watson	Healthcare Professional	Not Specified	Budesonide	05-OCT-2015	14-OCT-2015	DE	Not Specified	DE-WATSON-2015-21526	-	-
748	11624293	Citalopram	Citalopram\Citalopram Hydrobromide	N:Nervous system	Product Used For Unknown Indication	Foetal Exposure During Pregnancy;Premature Baby;Small For Dates Baby;Bradycardia Neonatal;Exposure Via Breast Milk	Serious	Other Outcomes	Male	02-JUL-2015	13-OCT-2015	Expedited	1 DAY	2.15 KG	Dr Reddys	Healthcare Professional	Not Specified	Budesonide	05-OCT-2015	13-OCT-2015	DE	Not Specified	DE-DRREDDYS-GER/GER/15/0053192	-	-
749	11741393	Citalopram	Citalopram\Citalopram Hydrobromide	N:Nervous system	Product Used For Unknown Indication	Exposure Via Breast Milk;Foetal Exposure During Pregnancy;Congenital Cardiovascular Anomaly	Serious	Congenital Anomaly;Died	Male	29-OCT-2015	16-NOV-2015	Expedited	23 DAY	2.5 KG	Dr Reddys	Healthcare Professional	Not Specified	-	06-NOV-2015	16-NOV-2015	DE	Not Specified	DE-DRREDDYS-GER/GER/15/0053919	-	-
750	4144693	Citalopram	Citalopram\Citalopram Hydrobromide	N:Nervous system	Depression	Movement Disorder;Maternal Exposure During Breast Feeding;Staring;Screaming;Maternal Exposure During Pregnancy;Hypotonia;Feeling Cold;Brain Injury;Abnormal Behaviour;Eye Movement Disorder;Somnolence;Sedation;Drug Withdrawal Syndrome;Ocular Hyperaemia	Serious	Died	Female	15-FEB-2004	24-MAY-2004	Direct	3 MTH	Not Specified	-	Consumer	Not Specified	-	-	24-MAY-2004	Not Specified	Not Specified	-	-	-
751	8239595	Citalopram	Citalopram\Citalopram Hydrobromide	N:Nervous system	-	Cyanosis Neonatal;Maternal Exposure During Breast Feeding;Maternal Drugs Affecting Foetus;Somnambulism	Serious	Life Threatening;Hospitalized	Male	05-OCT-2011	14-NOV-2011	Expedited	5 HR	3.69 KG	Forest	Healthcare Professional	Health Professional ,Foreign	-	31-OCT-2011	04-NOV-2011	Not Specified	Not Specified	1000025095	-	-
752	8203409	Citalopram	Citalopram\Citalopram Hydrobromide	N:Nervous system	-	Cyanosis Neonatal;Maternal Exposure During Breast Feeding;Somnambulism	Serious	Life Threatening;Hospitalized	Male	05-OCT-2011	09-NOV-2011	Expedited	5 HR	3.69 KG	Sandoz	Healthcare Professional	Health Professional	-	03-NOV-2011	27-OCT-2011	GB	Not Specified	PHHY2011GB92554	-	-
753	8222074	Citalopram	Citalopram\Citalopram Hydrobromide	N:Nervous system	-	Maternal Exposure During Breast Feeding;Cyanosis Neonatal;Somnambulism	Serious	Hospitalized;Life Threatening	Male	05-OCT-2011	02-NOV-2011	Expedited	5 HR	3.69 KG	Mylan	Healthcare Professional	Health Professional	-	20-OCT-2011	02-NOV-2011	GB	Not Specified	GB-MYLANLABS-2011S1021955	-	-
754	8454638	Citalopram	Citalopram\Citalopram Hydrobromide	N:Nervous system	-	Maternal Exposure During Breast Feeding;Hydrocephalus	Serious	Other Outcomes;Congenital Anomaly	Not Specified	-	23-MAR-2012	Expedited	6 MTH	Not Specified	Forest	Healthcare Professional	Health Professional	-	12-MAR-2012	12-MAR-2012	FI	Not Specified	FI-FRI-1000028521	-	-
755	7761234	Citalopram	Citalopram\Citalopram Hydrobromide	N:Nervous system	-	Premature Baby;Maternal Exposure During Pregnancy;Maternal Exposure During Breast Feeding;Jaundice Neonatal	Serious	Hospitalized	Male	27-OCT-2010	21-DEC-2010	Expedited	7 DAY	1.713 KG	Forest	Healthcare Professional	Health Professional ,Foreign	-	06-DEC-2010	21-DEC-2010	Not Specified	Not Specified	1000017757	-	-
756	4014404	Xanax;Citalopram	Citalopram\Citalopram Hydrobromide;Alprazolam;Methadone Hydrochloride	N:Nervous system	-	Drug Withdrawal Syndrome Neonatal;Breast Feeding;Toxicologic Test Abnormal;Maternal Exposure During Pregnancy	Serious	Hospitalized	Male	01-AUG-2003	30-SEP-2003	Expedited	2 DAY	2.2 KG	Pharmacia And Upjohn	Healthcare Professional	Other,Health Professional ,Foreign	-	22-SEP-2003	30-SEP-2003	Not Specified	Not Specified	2003178258FR	-	-
757	9929380	Citalopram	Citalopram\Citalopram Hydrobromide;Lamotrigine	N:Nervous system	Bipolar Disorder;Depression;Prophylaxis Of Neural Tube Defect	Exposure Via Breast Milk;Foetal Exposure During Pregnancy;Somnolence;Neonatal Infection;Selective Eating Disorder	Serious	Other Outcomes	Female	06-AUG-2012	27-FEB-2014	Expedited	0 YR	3.7 KG	Forest	Healthcare Professional	Not Specified	-	13-FEB-2014	27-FEB-2014	DE	Not Specified	DE-FRI-1000054668	-	-
758	9948746	Citalopram	Citalopram\Citalopram Hydrobromide;Lamotrigine	N:Nervous system	Bipolar Disorder;Depression;Prophylaxis Of Neural Tube Defect	Selective Eating Disorder;Neonatal Infection;Foetal Exposure During Pregnancy;Somnolence;Exposure Via Breast Milk	Serious	Other Outcomes;Hospitalized	Female	09-MAY-2013	04-MAR-2014	Expedited	1 DAY	3.71 KG	Lupin	Not Specified	Not Specified	-	17-FEB-2014	04-MAR-2014	DE	Not Specified	DE-LUPIN PHARMACEUTICALS INC.-E2B_00001730	-	-
759	13052239	Edronax;Citalopram	Citalopram\Citalopram Hydrobromide;Reboxetine Mesylate	N:Nervous system	Depression	Aspartate Aminotransferase Increased;Foetal Exposure During Pregnancy;Exposure Via Breast Milk;Alanine Aminotransferase Increased;Weight Gain Poor;Hypotonia;Feeding Disorder	Serious	Other Outcomes	Male	-	21-DEC-2016	Expedited	0 YR	Not Specified	Teva	Healthcare Professional	Not Specified	-	13-DEC-2016	21-DEC-2016	DE	Not Specified	DE-TEVA-720649GER	-	-
760	20990209	Mavenclad	Cladribine	L:Antineoplastic and immunomodulating agents	Multiple Sclerosis	Maternal Exposure During Breast Feeding;Bronchiolitis	Serious	Other Outcomes	Female	JUN-2022	22-JUN-2022	Expedited	6 MTH	Not Specified	Emd Serono Inc	Consumer	Not Specified	-	12-JUN-2022	22-JUN-2022	Not Specified	Not Specified	US-EMD Serono-9330504	-	-
761	13010989	-	Clarithromycin	J:Antiinfectives for systemic use	Maternal Exposure Timing Unspecified	Exposure Via Breast Milk;Abdominal Pain;Muscle Rigidity;Crying	Serious	Other Outcomes	Female	03-OCT-2016	08-DEC-2016	Expedited	6 MTH	Not Specified	Abbvie	Consumer	Not Specified	-	28-NOV-2016	08-DEC-2016	IE	Not Specified	IE-ABBVIE-16P-229-1805663-00	-	-
762	9445987	-	Clarithromycin;Amoxicillin	J:Antiinfectives for systemic use	-	Rash;Exposure Via Breast Milk	Serious	Other Outcomes	Not Specified	06-MAY-2009	07-AUG-2013	Expedited	4 MTH	Not Specified	Mylan	Healthcare Professional	Not Specified	-	25-JUL-2013	07-AUG-2013	DE	Not Specified	DE-MYLANLABS-2013S1016549	-	-
763	9432423	-	Clarithromycin;Amoxicillin	J:Antiinfectives for systemic use	Maternal Exposure Timing Unspecified	Exposure Via Breast Milk;Rash	Serious	Other Outcomes	Not Specified	06-MAY-2009	31-JUL-2013	Expedited	4 MTH	Not Specified	Abbott	Healthcare Professional	Not Specified	-	24-JUL-2013	31-JUL-2013	DE	Not Specified	DE-ABBOTT-13X-062-1125437-00	-	-
764	16360669	-	Clarithromycin;Domperidone;Amoxicillin	J:Antiinfectives for systemic use	Antibiotic Therapy;Product Used For Unknown Indication	Respiratory Distress;Asthma;Failure To Thrive;Selective Iga Immunodeficiency;Atopy;Exposure Via Breast Milk;Pneumonia	Serious	Other Outcomes	Male	-	20-SEP-2019	Expedited	18 MTH	Not Specified	Aurobindo	Healthcare Professional	Not Specified	-	05-SEP-2019	28-MAY-2019	CA	Not Specified	CA-AUROBINDO-AUR-APL-2019-029106	Van Der Leek AP, Hicks A, Yanishevsky Y, Kozyrskyj AL.. A case of selective IgA deficiency: Orchestrated by the microbiome?.. Allergy, Asthma and Clinical immunology.. 2019;15(1):A84	-
765	17704995	-	Clindamycin	J:Antiinfectives for systemic use	Foetal Exposure During Pregnancy	Exposure Via Breast Milk;Tooth Hypoplasia;Maternal Exposure During Pregnancy	Serious	Congenital Anomaly	Male	-	07-MAY-2020	Expedited	1 YR	Not Specified	Novartis	Healthcare Professional	Not Specified	-	04-MAY-2020	24-APR-2020	BE	Not Specified	NVSC2020BE107887	-	-
766	17430852	-	Clindamycin	J:Antiinfectives for systemic use	Infection	Maternal Exposure During Pregnancy;Exposure Via Breast Milk;Tooth Hypoplasia	Serious	Congenital Anomaly	Male	-	18-FEB-2020	Expedited	1 YR	Not Specified	Fresenius Kabi	Healthcare Professional	Not Specified	-	12-FEB-2020	18-FEB-2020	BE	Not Specified	BE-FRESENIUS KABI-FK202001466	-	-
767	6219186	-	Clindamycin	J:Antiinfectives for systemic use	Infection	Lethargy;Vomiting;Maternal Exposure During Breast Feeding;Pallor;Pyrexia;Malaise	Serious	Other Outcomes	Male	08-JAN-2007	09-JAN-2007	Direct	8 MTH	21 LB=9.52544 kg	-	Consumer	Not Specified	Clindamycin	-	09-JAN-2007	Not Specified	Not Specified	-	-	-
768	17386860	-	Clindamycin Hydrochloride	J:Antiinfectives for systemic use	Infection	Maternal Exposure During Pregnancy;Tooth Hypoplasia;Exposure Via Breast Milk	Serious	Congenital Anomaly	Male	-	11-MAR-2020	Expedited	1 YR	Not Specified	Pfizer	Healthcare Professional	Not Specified	-	09-MAR-2020	06-FEB-2020	BE	Not Specified	BE-PFIZER INC-2020049343	-	-
769	9172199	-	Clobazam	N:Nervous system	Epilepsy	Alanine Aminotransferase Increased;Aspartate Aminotransferase Increased;Weight Gain Poor;Gamma-Glutamyltransferase Increased;Lethargy;Exposure Via Breast Milk;Foetal Exposure During Pregnancy;Decreased Activity;Liver Disorder	Serious	Hospitalized;Other Outcomes	Male	MAR-2013	27-NOV-2018	Expedited	1 MTH	Not Specified	Lundbeck	Healthcare Professional	Not Specified	-	09-NOV-2018	19-MAR-2013	JP	Not Specified	JP-LUNDBECK-DKLU1089716	-	-
770	9015694	Onfi	Clobazam	N:Nervous system	Depression	Respiratory Disorder;Exposure Via Breast Milk;Weight Gain Poor;Decreased Appetite	Serious	Hospitalized	Female	-	03-JAN-2013	Expedited	9 MTH	Not Specified	Lundbeck	Not Specified	Foreign	-	26-DEC-2012	03-JAN-2013	Not Specified	Not Specified	DKLU1087475	-	-
771	9242220	-	Clobetasol Propionate	N:Nervous system	Maternal Exposure During Breast Feeding;Product Used For Unknown Indication	Maternal Exposure During Breast Feeding;Expired Product Administered;Contusion	Non-Serious	Non-Serious	Female	FEB-2012	19-APR-2013	Non-Expedited	4 MTH	Not Specified	E Fougera	Consumer	Not Specified	-	12-JUN-2012	19-APR-2013	US	Not Specified	-FOUGERA-2012FO001191	-	-
772	18410690	-	Clofazimine;Meropenem;Amoxicillin\Clavulanic Acid;Linezolid;Bedaquiline;Amikacin;Terizidone;Aminosalicylic Acid	J:Antiinfectives for systemic use	Product Used For Unknown Indication;Tuberculosis	Exposure Via Breast Milk;Myelosuppression;Product Use In Unapproved Indication	Serious	Other Outcomes	Male	-	21-JAN-2022	Expedited	6 MTH	Not Specified	Novartis	Healthcare Professional	Not Specified	-	17-JAN-2022	21-OCT-2020	DE	Not Specified	NVSC2020DE281782	Joean O, Thiele T, Schutz K, Schwerk N, Sedlacek L, Kalsdorf B et al.. Multidrug-resistant Mycobacterium tuberculosis: a report of cosmopolitan microbial migration and an analysis of best management practices. BMC INFECTIOUS DISEASES. 2020;20(678):1-9	-
773	20380748	-	Clofazimine;Terizidone;Bedaquiline;Aminosalicylic Acid;Amikacin;Meropenem;Linezolid;Amoxicillin\Clavulanic Acid	J:Antiinfectives for systemic use	Tuberculosis	Exposure Via Breast Milk;Myelosuppression	Serious	Other Outcomes	Male	-	27-JAN-2022	Expedited	6 MTH	Not Specified	Aurobindo	Consumer	Not Specified	-	17-JAN-2022	27-JAN-2022	DE	Not Specified	DE-AUROBINDO-AUR-APL-2022-001694	-	-
774	18485410	-	Clomipramine	N:Nervous system	Depression	Maternal Exposure During Breast Feeding;Poor Feeding Infant;Neonatal Disorder	Serious	Hospitalized	Male	17-AUG-2020	10-NOV-2020	Expedited	0 WEEK	3.4 KG	Teva	Healthcare Professional	Not Specified	-	03-NOV-2020	10-NOV-2020	NL	Not Specified	NL-TEVA-2020-NL-1847221	-	-
775	14689571	-	Clomipramine	N:Nervous system	Bipolar Disorder	Learning Disability;Failure To Thrive;Developmental Delay;Exposure Via Breast Milk;Foetal Exposure During Pregnancy	Serious	Other Outcomes	Female	05-JUN-2010	01-NOV-2019	Expedited	1 YR	15 KG	Mylan	Healthcare Professional	Not Specified	-	29-OCT-2019	28-MAR-2018	GB	Not Specified	GB-MYLANLABS-2018M1018010	-	-
776	3813261	Anafranil	Clomipramine Hydrochloride	N:Nervous system	-	Neonatal Disorder;Gastrointestinal Disorder;Generalised Tonic-Clonic Seizure;Abdominal Distension;Jaundice Neonatal;Feeding Disorder;Cyanosis Neonatal;Infantile Vomiting;Neonatal Seizure;Maternal Exposure During Breast Feeding;Tachypnoea;Maternal Drugs Affecting Foetus;Hypotonia Neonatal	Non-Serious	Non-Serious	Male	14-JUN-2002	28-JUN-2002	Expedited	1 YR	Not Specified	Mallinckrodt	Consumer	Literature,Foreign	-	21-JUN-2002	28-JUN-2002	Not Specified	Not Specified	MK200206-0260-1	-	-
777	5769923	Anafranil	Clomipramine Hydrochloride	N:Nervous system	-	Agitation Neonatal;Maternal Exposure During Pregnancy;Drug Withdrawal Syndrome;Opisthotonus;Neonatal Tachycardia;Tremor Neonatal;Premature Baby;Neonatal Disorder;Maternal Exposure During Breast Feeding;Caesarean Section	Serious	Hospitalized	Male	23-JAN-2005	22-MAR-2005	Expedited	2 DAY	Not Specified	Mallinckrodt	Not Specified	Foreign	-	11-MAR-2005	01-MAR-2005	Not Specified	Not Specified	MK200502-0181-2	-	-
778	3771294	Anafranil	Clomipramine Hydrochloride	N:Nervous system	-	Maternal Exposure During Breast Feeding;Neonatal Disorder;Maternal Drugs Affecting Foetus	Non-Serious	Non-Serious	Female	25-AUG-2001	06-MAR-2002	Expedited	3 MTH	0 LB=0 kg	Mallinckrodt	Healthcare Professional	Health Professional ,Foreign	-	27-FEB-2002	06-MAR-2002	Not Specified	Not Specified	MK200202-0361-1	-	-
779	12625224	Trevilor Retard;Anafranil	Clomipramine Hydrochloride;Amisulpride;Mirtazapine;Venlafaxine Hydrochloride	N:Nervous system	-	Neonatal Respiratory Failure;Cryptorchism;Exposure Via Breast Milk;Congenital Inguinal Hernia;Drug Withdrawal Syndrome Neonatal;Patent Ductus Arteriosus;Newborn Persistent Pulmonary Hypertension;Foetal Exposure During Pregnancy	Serious	Congenital Anomaly;Other Outcomes	Male	29-MAR-2016	08-AUG-2016	Expedited	1 DAY	3.17 KG	Merck	Healthcare Professional	Not Specified	Citalopram;Sertraline Hydrochloride;Albuterol;Buspirone Hydrochloride;Bupropion Hydrochloride;Bisoprolol;Insulin Human;Beclomethasone Dipropionate\Formoterol Fumarate;Methyldopa	26-JUL-2016	05-AUG-2016	DE	Not Specified	DE-009507513-1607DEU010949	-	-
780	17516066	Sertraline;Anafranil	Clomipramine Hydrochloride;Sertraline Hydrochloride	N:Nervous system	Obsessive-Compulsive Disorder	Agitation Neonatal;Tachycardia;Tremor;Exposure Via Breast Milk;Hypertonia	Serious	Hospitalized	Male	30-NOV-2019	09-MAR-2020	Expedited	3 DAY	3.5 KG	Mylan	Healthcare Professional	Not Specified	-	26-FEB-2020	09-MAR-2020	FR	Not Specified	FR-MYLANLABS-2020M1023120	-	-
781	11561972	Seretide;Vogalene;Imodium;Anafranil	Clomipramine Hydrochloride;Tixocortol Pivalate;Ketoprofen;Amoxicillin;Acetylcysteine;Phloroglucinol;Omeprazole;Ritiometan;Carbocysteine;Loperamide Hydrochloride;Polyethylene Glycols;Acetaminophen\Codeine Phosphate;Metopimazine;Bromazepam;Fluticasone Propionate\Salmeterol Xinafoate;Ascorbic Acid\Ergocalciferol\Retinol\Tocopherol	N:Nervous system	Anxiety;Bronchitis;Bronchitis Chronic;Constipation;Depression;Diarrhoea;Dyspepsia;Gastrooesophageal Reflux Disease;Nasopharyngitis;Nausea;Oral Fungal Infection;Prophylaxis;Rhinitis;Spinal Pain	Foetal Exposure During Pregnancy;Premature Baby;Death;Maternal Exposure During Breast Feeding	Serious	Other Outcomes;Died	Female	03-MAR-2015	03-SEP-2018	Expedited	1 MTH	Not Specified	Glaxosmithkline	Healthcare Professional	Not Specified	Fungizone	28-AUG-2018	28-SEP-2015	FR	Not Specified	FR-GLAXOSMITHKLINE-FR2015GSK137113	-	-
782	12166937	Rivotril	Clonazepam	N:Nervous system	Product Used For Unknown Indication	Poor Sucking Reflex;Somnolence Neonatal;Foetal Exposure During Pregnancy;Exposure Via Breast Milk	Serious	Hospitalized	Male	07-FEB-2016	10-MAR-2016	Expedited	1 DAY	Not Specified	Roche	Healthcare Professional	Not Specified	-	02-MAR-2016	10-MAR-2016	FR	Not Specified	FR-ROCHE-1720911	-	-
783	10812080	-	Clonazepam	N:Nervous system	Product Used For Unknown Indication	Exposure Via Breast Milk;Somnolence;Apnoea;Hypotonia	Serious	Other Outcomes	Female	-	18-FEB-2015	Expedited	2 MTH	Not Specified	Sandoz	Healthcare Professional	Not Specified	-	06-FEB-2015	18-FEB-2015	FR	Not Specified	PHHY2015FR017976	Soussan C, Gouraud A, Portolan G, Jean-Pastor M-J, Pecriaux C, Montastruc J-L, et al. Drug-induced adverse reactions via breastfeeding: A descriptive study in the french pharmacovigilance database.. Eur-J-Clin-Pharmacol. 2014;70 (11):1361-1366	-
784	6087985	Rivotril	Clonazepam	N:Nervous system	Product Used For Unknown Indication	Maternal Exposure During Breast Feeding;Maternal Exposure During Pregnancy;Gastrooesophageal Reflux Disease;Apnoea	Serious	Hospitalized	Female	30-MAY-2006	21-JUL-2006	Expedited	5 WEEK	Not Specified	Roche	Consumer	Not Specified	-	10-JUL-2006	21-JUL-2006	FR	Not Specified	FR-ROCHE-454947	-	-
785	12124314	Subutex;Rivotril	Clonazepam;Buprenorphine Hydrochloride	N:Nervous system	Product Used For Unknown Indication	Hypertonia;Irritability;Foetal Exposure During Pregnancy;Neonatal Behavioural Syndrome;Exposure Via Breast Milk	Serious	Other Outcomes	Male	09-DEC-2015	29-FEB-2016	Expedited	0 DAY	2.9 KG	Roche	Healthcare Professional	Not Specified	-	17-FEB-2016	29-FEB-2016	CH	Not Specified	CH-ROCHE-1713494	-	-
786	10137338	Klonopin	Clonazepam;Morphine Sulfate	N:Nervous system	Drug Abuse	Maternal Exposure During Pregnancy;Lethargy;Victim Of Homicide;Respiratory Disorder;Exposure Via Breast Milk;Respiratory Failure;Weight Decreased;Accidental Overdose;Pallor	Serious	Other Outcomes;Died	Female	NOV-2010	25-JUL-2018	Expedited	6 WEEK	Not Specified	Pfizer	Consumer	Not Specified	Hydrocodone Bitartrate;Vicoprofen;Fentanyl	17-JUL-2018	29-APR-2014	US	Not Specified	US-PFIZER INC-2011154299	-	-
787	9548052	Klonopin	Clonazepam;Morphine Sulfate	N:Nervous system	Product Used For Unknown Indication	Lethargy;Victim Of Homicide;Exposure Via Breast Milk;Pallor;Respiratory Disorder;Weight Decreased;Foetal Exposure During Pregnancy;Respiratory Failure;Overdose	Serious	Died;Other Outcomes	Female	NOV-2010	20-JUL-2018	Expedited	6 WEEK	Not Specified	Purdue	Consumer	Not Specified	Vicoprofen	17-JUL-2018	24-SEP-2013	US	Not Specified	CA-PURDUE-USA-2011-0071281	-	-
788	12733512	-	Clonazepam;Valproic Acid	N:Nervous system	Maternal Exposure Timing Unspecified	Autism Spectrum Disorder;Foetal Exposure During Pregnancy;Secretion Discharge;Tethered Oral Tissue;Developmental Delay;Congenital Foot Malformation;Fine Motor Delay;Hypertelorism;Lung Disorder;Foetal Anticonvulsant Syndrome;Exposure Via Breast Milk;Infection Susceptibility Increased	Serious	Congenital Anomaly;Other Outcomes	Female	19-JUN-2010	12-SEP-2016	Expedited	1 DAY	Not Specified	Abbvie	Healthcare Professional	Not Specified	-	05-SEP-2016	12-SEP-2016	SE	Not Specified	SE-ABBVIE-12P-150-0935359-00	-	-
789	10340758	-	Clonidine	C:Cardiovascular system	Maternal Exposure During Breast Feeding	Maternal Exposure During Breast Feeding;Maternal Drugs Affecting Foetus;Depressed Level Of Consciousness;Foetal Exposure During Pregnancy;Caesarean Section;Hypotonia Neonatal;Hypoglycaemia Neonatal;Cyanosis;Infantile Apnoea;Seizure;Toxicity To Various Agents	Serious	Other Outcomes	Male	-	21-AUG-2014	Expedited	2 DAY	Not Specified	Impax	Not Specified	Other,Health Professional ,Literature,Foreign	-	28-JUL-2014	22-JUL-2014	Not Specified	Not Specified	IMP_07735_2014	-	-
790	9933546	-	Clonidine	C:Cardiovascular system	-	Metabolic Disorder;Maternal Exposure During Breast Feeding;Neonatal Seizure;Nervous System Disorder;Somnolence;Toxicity To Various Agents;Depressed Level Of Consciousness;Encephalitis;Exposure During Pregnancy;Infection;Hypotonia Neonatal	Serious	Other Outcomes	Male	-	26-FEB-2014	Expedited	2 DAY	Not Specified	Concordia	Not Specified	Health Professional ,Literature,Foreign	-	11-FEB-2014	26-FEB-2014	Not Specified	Not Specified	CO-KP-FR-2014-015	-	-
791	10472830	-	Clonidine Hydrochloride	C:Cardiovascular system	Product Used For Unknown Indication	Infantile Apnoea;Somnolence;Toxicity To Various Agents;Maternal Exposure During Breast Feeding;Seizure;Depressed Level Of Consciousness;Hypotonia Neonatal	Serious	Other Outcomes	Male	-	22-SEP-2014	Expedited	2 DAY	Not Specified	Alembic	Not Specified	Health Professional ,Literature,Foreign	-	04-SEP-2014	22-SEP-2014	Not Specified	Not Specified	2014SCAL000100	-	-
792	6339384	-	Clozapine	N:Nervous system	-	Maternal Exposure During Breast Feeding;Premature Baby;Skin Papilloma;Maternal Exposure During Pregnancy;Heart Rate Irregular;Cryptorchism	Serious	Congenital Anomaly;Other Outcomes	Male	02-JUN-2007	22-JUN-2007	Expedited	0 YR	Not Specified	Novartis	Healthcare Professional	Health Professional	-	18-JUN-2007	22-JUN-2007	DE	Not Specified	PHNU2007DE02148	-	-
793	6320089	-	Clozapine	N:Nervous system	-	Maternal Exposure During Breast Feeding;Maternal Exposure During Pregnancy;Dysphemia;Speech Disorder Developmental	Serious	Other Outcomes	Female	-	14-MAY-2007	Expedited	1 YR	Not Specified	Sandoz	Healthcare Professional	Other,Health Professional ,Literature,Foreign	-	01-MAY-2007	14-MAY-2007	Not Specified	Not Specified	GXKR2007IN03987	-	-
794	15005317	Subutex;Suboxone;Heroin	Cocaine;Diamorphine;Buprenorphine Hydrochloride\Naloxone Hydrochloride;Buprenorphine Hydrochloride;Nicotine	N:Nervous system	Drug Use Disorder;Product Used For Unknown Indication;Smoking Cessation Therapy	Maternal Exposure During Breast Feeding;Foetal Exposure During Pregnancy;Drug Withdrawal Syndrome Neonatal	Serious	Hospitalized	Male	-	13-JUN-2018	Expedited	2 MTH	3 KG	Glaxosmithkline	Healthcare Professional	Not Specified	-	06-JUN-2018	13-JUN-2018	CA	Not Specified	CA-GLAXOSMITHKLINE-CA2018GSK101487	-	-
795	19475571	-	Cocaine;Methadone Hydrochloride;Unspecified Ingredient;Cannabis Sativa Subsp. Indica Top	N:Nervous system	Product Used For Unknown Indication	Exposure Via Breast Milk;Sudden Infant Death Syndrome	Serious	Died	Male	-	30-JUN-2021	Expedited	34 DAY	Not Specified	Alkem	Healthcare Professional	Not Specified	-	15-JUN-2021	30-JUN-2021	FR	Not Specified	FR-ALKEM LABORATORIES LIMITED-FR-ALKEM-2021-04025	Claudet I, de Visme S, Duthoit G, Barnet L, et.al. Prevalence of positive toxicology analysis from the French national registry for sudden unexpected infant death (Tox-MIN). Clinical Toxicology. 2021;UNK:UNK	-
796	12720194	-	Codeine	N:Nervous system	Abdominal Pain Lower	Maternal Exposure During Breast Feeding;Hypopnoea;Floppy Infant	Serious	Other Outcomes	Male	21-JUL-2016	07-SEP-2016	Expedited	13 WEEK	Not Specified	Ranbaxy	Healthcare Professional	Not Specified	-	26-AUG-2016	07-SEP-2016	GB	Not Specified	GB-SUN PHARMACEUTICAL INDUSTRIES LTD-2016RR-123115	-	-
797	11988785	H.P. Acthar	Corticotropin	H:Systemic hormonal preparations, excluding sex hormones and insulins	Foetal Exposure During Pregnancy	Premature Baby;Maternal Exposure During Breast Feeding;Foetal Exposure During Pregnancy	Serious	Hospitalized	Female	NOV-2015	02-FEB-2016	Expedited	0 YR	2 KG	Mallinckrodt	Consumer	Not Specified	-	25-JAN-2016	02-FEB-2016	US	Not Specified	US-MALLINCKRODT-T201600294	-	-
798	18872678	-	Cyclobenzaprine	M:Musculo-skeletal system	-	Child Maltreatment Syndrome;Abnormal Behaviour;Maternal Exposure During Breast Feeding	Non-Serious	Non-Serious	Male	-	09-FEB-2021	Direct	25 MTH	11.8 KG	Fda-Ctu	Healthcare Professional	Health Professional	-	-	09-FEB-2021	US	Not Specified	-	-	-
799	15639840	-	Cyclobenzaprine Hydrochloride;Acetaminophen\Oxycodone Hydrochloride	M:Musculo-skeletal system	-	Bradycardia;Hypotension;Exposure Via Breast Milk;Respiratory Arrest	Serious	Life Threatening;Hospitalized;Other Outcomes	Male	-	20-NOV-2018	Expedited	16 DAY	Not Specified	Oxford Pharmaceuticals	Healthcare Professional	Not Specified	-	05-NOV-2018	20-NOV-2018	US	Not Specified	US-OXFORD PHARMACEUTICALS, LLC-2018OXF00136	Beauchamp G, Hendrickson R, Horowitz B, Spyker D. Exposures through breastmilk: an analysis of exposure and information calls to US Poison Centers, 20012017. Clin Toxicol. 2018;56(10):933-934	-
800	15632548	-	Cyclobenzaprine;Acetaminophen\Oxycodone Hydrochloride	M:Musculo-skeletal system	-	Respiratory Arrest;Exposure Via Breast Milk;Bradycardia;Hypotension	Serious	Life Threatening;Hospitalized	Male	-	19-NOV-2018	Expedited	16 DAY	Not Specified	Jubilant	Healthcare Professional	Not Specified	-	05-NOV-2018	19-NOV-2018	US	Not Specified	US-JUBILANT CADISTA PHARMACEUTICALS-2018JUB00467	Beauchamp G, Hendrickson R, Horowitz B, Spyker D. Exposures through breastmilk: an analysis of exposure and information calls to US Poison Centers, 20012017. Clin Toxicol. 2018;56(10):933-934	-
801	10671874	-	Cyclophosphamide	L:Antineoplastic and immunomodulating agents	Foetal Exposure Timing Unspecified	Toxicity To Various Agents;Premature Baby;Foetal Exposure During Pregnancy;Exposure Via Breast Milk	Serious	Other Outcomes	Male	-	23-DEC-2014	Expedited	23 DAY	Not Specified	Baxter	Healthcare Professional	Not Specified	-	16-DEC-2014	23-DEC-2014	NG	Not Specified	NG-BAXTER-2014BAX075481	-	-
802	10800750	Restasis	Cyclosporine	L:Antineoplastic and immunomodulating agents	Maternal Exposure Timing Unspecified	Exposure Via Breast Milk	Non-Serious	Non-Serious	Male	-	16-FEB-2015	Non-Expedited	7 MTH	Not Specified	Allergan	Healthcare Professional	Not Specified	-	30-DEC-2014	16-FEB-2015	US	Not Specified	US-ALLERGAN-1424895US	-	-
803	16995438	Neoral	Cyclosporine;Eltrombopag Olamine	L:Antineoplastic and immunomodulating agents	Exposure Via Breast Milk;Foetal Exposure During Pregnancy	Neonatal Asphyxia;Platelet Count Increased;Foetal Exposure During Pregnancy;Exposure Via Breast Milk;Low Birth Weight Baby	Serious	Other Outcomes	Male	03-SEP-2019	16-APR-2020	Expedited	0 DAY	2.3 KG	Novartis	Healthcare Professional	Not Specified	Filgrastim;Lapine T-Lymphocyte Immune Globulin	14-APR-2020	05-NOV-2019	JP	Not Specified	NVSJ2019JP001765	-	-
804	21823066	Fragmin	Dalteparin Sodium	B:Blood and blood forming organs	Caesarean Section;Thrombosis Prophylaxis	Rectal Spasm;Syncope;Maternal Exposure During Breast Feeding;Faeces Discoloured;Abdominal Pain;Dyschezia;Product Use Issue	Serious	Other Outcomes	Male	02-FEB-2022	05-JAN-2023	Expedited	14 DAY	6 KG	Pfizer	Consumer	Not Specified	-	03-JAN-2023	05-JAN-2023	SE	Not Specified	SE-PFIZER INC-202300002511	-	-
805	6911946	Fragmin	Dalteparin Sodium	B:Blood and blood forming organs	Hypercoagulation	Hyperbilirubinaemia Neonatal;Caesarean Section;Maternal Exposure During Breast Feeding;Maternal Drugs Affecting Foetus	Serious	Other Outcomes	Female	2008	15-MAY-2009	Expedited	3 WEEK	Not Specified	Pfizer	Healthcare Professional	Company Representative ,Other,Health Professional ,Foreign	-	11-MAY-2009	04-FEB-2009	Not Specified	Not Specified	2009157529	-	-
806	10606643	Aranesp	Darbepoetin Alfa	B:Blood and blood forming organs	Exposure During Pregnancy;Maternal Exposure During Breast Feeding	Respiratory Distress;Gastrooesophageal Reflux Disease;Premature Baby;Anaemia;Breast Feeding	Serious	Hospitalized;Other Outcomes	Female	16-OCT-2014	04-DEC-2015	Expedited	0 DAY	Not Specified	Amgen	Healthcare Professional	Not Specified	Ranitidine;Azathioprine;Labetalol;Sodium Bicarbonate;Nifedipine;Tacrolimus	26-NOV-2015	25-NOV-2014	GB	Not Specified	GB-AMGEN-GBRSP2014089774	-	-
807	15354156	-	Delamanid;Clofazimine;Pyrazinamide;Cycloserine;Bedaquiline;Linezolid	J:Antiinfectives for systemic use	Foetal Exposure During Pregnancy	Exposure Via Breast Milk;Premature Baby	Serious	Other Outcomes	Female	21-JUL-2018	22-AUG-2019	Expedited	0 DAY	1.27 KG	Novartis	Healthcare Professional	Not Specified	-	19-AUG-2019	06-SEP-2018	KZ	Not Specified	PHHY2018KZ088009	-	-
808	12473759	-	Desogestrel	G:Genito-urinary system and sex hormones	Maternal Exposure During Breast Feeding	Haematochezia;Exposure Via Breast Milk	Serious	Other Outcomes	Male	-	16-JUN-2016	Expedited	2 MTH	Not Specified	Sandoz	Consumer	Not Specified	-	09-JUN-2016	16-JUN-2016	BR	Not Specified	PHHY2016BR081232	-	-
809	7528443	-	Desogestrel	G:Genito-urinary system and sex hormones	Maternal Exposure During Breast Feeding	Maternal Exposure During Breast Feeding;Abdominal Pain;Haematochezia;Diarrhoea	Serious	Other Outcomes	Female	-	02-AUG-2010	Expedited	2 MTH	4 KG	Schering Plough	Consumer	Other,Consumer,Foreign	Sulpiride	28-JUL-2010	23-JUL-2010	Not Specified	Not Specified	2010SP039762	-	-
810	9806034	-	Desogestrel\Ethinyl Estradiol	G:Genito-urinary system and sex hormones	Contraception	Jaundice;Low Birth Weight Baby;Trisomy 21;Maternal Exposure During Breast Feeding;Foetal Exposure During Pregnancy	Serious	Other Outcomes;Hospitalized;Congenital Anomaly	Not Specified	27-AUG-2010	09-JAN-2014	Expedited	0 DAY	2.26 KG	Merck	Consumer	Not Specified	-	06-JAN-2014	09-JAN-2014	BR	Not Specified	BR-009507513-1401BRA002462	-	-
811	20574133	Pristiq Extended-Release	Desvenlafaxine Succinate	N:Nervous system	-	Temperature Regulation Disorder;Small For Dates Baby;Exposure During Pregnancy;Tremor;Jaundice Neonatal;Bradycardia Neonatal;Deafness Bilateral;Speech Disorder;Vestibular Disorder;Maternal Exposure During Breast Feeding	Serious	Hospitalized;Disabled;Other Outcomes	Male	-	09-MAR-2022	Expedited	18 MTH	Not Specified	Pfizer	Consumer	Not Specified	-	01-MAR-2022	09-MAR-2022	US	Not Specified	US-PFIZER INC-202200350012	-	-
812	11705356	Oxycodone;Sertraline;Subutex;Suboxone;Pristiq Extended-Release	Desvenlafaxine Succinate;Buprenorphine Hydrochloride\Naloxone Hydrochloride;Buprenorphine Hydrochloride;Sertraline Hydrochloride;Oxycodone\Oxycodone Hydrochloride;Acetaminophen\Oxycodone Hydrochloride\Oxycodone Terephthalate	N:Nervous system	Depression;Drug Dependence;Product Used For Unknown Indication	Foetal Exposure During Pregnancy;Tethered Oral Tissue;Drug Withdrawal Syndrome Neonatal;Exposure Via Breast Milk;Selective Eating Disorder	Serious	Congenital Anomaly;Other Outcomes	Female	30-AUG-2014	17-DEC-2015	Expedited	0 YR	3.49 KG	Indivior	Healthcare Professional	Not Specified	-	08-DEC-2015	06-NOV-2015	CA	Not Specified	CA-INDIVIOR-INDV-084906-2015	-	-
813	14232459	Sertraline;Subutex;Suboxone;Pristiq Extended-Release	Desvenlafaxine Succinate;Buprenorphine Hydrochloride\Naloxone Hydrochloride;Oxycodone Hydrochloride;Buprenorphine Hydrochloride;Sertraline Hydrochloride;Acetaminophen\Oxycodone Hydrochloride\Oxycodone Terephthalate	N:Nervous system	Depression;Drug Use Disorder;Product Used For Unknown Indication	Tethered Oral Tissue;Selective Eating Disorder;Maternal Exposure During Breast Feeding;Foetal Exposure During Pregnancy;Drug Withdrawal Syndrome Neonatal;Congenital Anomaly	Serious	Congenital Anomaly	Female	-	28-NOV-2017	Expedited	3 MTH	3 KG	Purdue	Healthcare Professional	Not Specified	-	15-NOV-2017	28-NOV-2017	CA	Not Specified	CA-PURDUE-CAN-2017-0008051	-	-
814	19062884	Suboxone;Subutex;Pristiq Extended-Release	Desvenlafaxine Succinate;Oxycodone Hydrochloride;Buprenorphine Hydrochloride;Buprenorphine Hydrochloride\Naloxone Hydrochloride;Acetaminophen\Oxycodone Hydrochloride\Oxycodone Terephthalate;Sertraline Hydrochloride	N:Nervous system	Depression;Drug Dependence;Product Used For Unknown Indication	Tethered Oral Tissue;Selective Eating Disorder;Drug Withdrawal Syndrome Neonatal;Exposure Via Breast Milk;Congenital Anomaly;Foetal Exposure During Pregnancy	Serious	Other Outcomes;Congenital Anomaly	Female	-	26-MAR-2021	Expedited	3 MTH	3 KG	Purdue	Healthcare Professional	Not Specified	-	17-MAR-2021	26-MAR-2021	CA	Not Specified	CA-PURDUE-USA-2021-0237203	-	-
815	17375621	Oxycodone;Suboxone;Subutex;Pristiq Extended-Release	Desvenlafaxine Succinate;Sertraline Hydrochloride;Buprenorphine Hydrochloride;Acetaminophen\Oxycodone Hydrochloride\Oxycodone Terephthalate;Buprenorphine Hydrochloride\Naloxone Hydrochloride;Oxycodone\Oxycodone Hydrochloride	N:Nervous system	Depression;Drug Dependence;Product Used For Unknown Indication	Foetal Exposure During Pregnancy;Exposure Via Breast Milk;Selective Eating Disorder;Tethered Oral Tissue;Drug Withdrawal Syndrome Neonatal;Congenital Anomaly	Serious	Congenital Anomaly	Female	-	06-FEB-2020	Expedited	3 MTH	3 KG	Teva	Healthcare Professional	Not Specified	-	31-JAN-2020	06-FEB-2020	CA	Not Specified	CA-TEVA-2020-CA-1179564	-	-
816	5961330	Symbyax;Focalin Xr	Dexmethylphenidate Hydrochloride;Fluoxetine Hydrochloride\Olanzapine	N:Nervous system	Attention Deficit Hyperactivity Disorder;Depression	Premature Baby;Maternal Exposure During Breast Feeding;Maternal Exposure During Pregnancy;Neonatal Disorder;Dyspnoea	Serious	Hospitalized;Other Outcomes	Male	01-SEP-2005	24-FEB-2006	Expedited	4 MTH	2.331 KG	Novartis	Not Specified	Not Specified	-	16-FEB-2006	16-JAN-2006	US	Not Specified	PHEH2006US00673	-	-
817	9506326	Vicodin;Percocet;Subutex;Heroin	Diamorphine;Buprenorphine Hydrochloride;Unspecified Ingredient;Acetaminophen\Oxycodone Hydrochloride;Acetaminophen\Hydrocodone Bitartrate	N:Nervous system	Product Used For Unknown Indication	Maternal Exposure During Breast Feeding;Drug Withdrawal Syndrome Neonatal;Foetal Exposure During Pregnancy	Serious	Other Outcomes	Female	15-FEB-2013	01-MAR-2013	Non-Expedited	4 MTH	Not Specified	Reckitt Benckiser	Not Specified	Health Professional	-	16-OCT-2012	01-MAR-2013	Not Specified	Not Specified	RB-46002-2012	-	-
818	8584817	Suboxone;Heroin	Diamorphine;Buprenorphine;Clonidine;Buprenorphine Hydrochloride\Naloxone Hydrochloride	N:Nervous system	Drug Dependence;Drug Withdrawal Syndrome;Product Used For Unknown Indication	Diarrhoea;Maternal Exposure During Breast Feeding;Galactosaemia;Vomiting;Foetal Exposure During Pregnancy;Neonatal Seizure	Serious	Other Outcomes;Congenital Anomaly	Female	01-SEP-2011	19-JUN-2012	Expedited	0 YR	4 KG	Reckitt Benckiser	Consumer	Not Specified	-	08-JUN-2012	29-MAY-2012	US	Not Specified	US-RB-040637-12	-	-
819	9413665	Subutex;Imitrex;Seroquel;Suboxone;Valtrex;Heroin	Diamorphine;Nicotine;Vitamins;Valacyclovir Hydrochloride;Buprenorphine Hydrochloride\Naloxone Hydrochloride;Quetiapine Fumarate;Sumatriptan Succinate;Buprenorphine Hydrochloride	N:Nervous system	Drug Dependence;Herpes Virus Infection;Migraine;Nicotine Dependence;Nutritional Supplementation;Sleep Disorder	Exposure Via Breast Milk;Foetal Exposure During Pregnancy;Dental Caries;Low Birth Weight Baby	Serious	Other Outcomes	Male	APR-2011	22-JUL-2013	Expedited	0 YR	Not Specified	Reckitt Benckiser	Consumer	Not Specified	-	12-JUL-2013	22-JUL-2013	US	Not Specified	US-RB-056298-13	-	-
820	9183590	-	Diazepam	N:Nervous system	-	Weight Decrease Neonatal;Hypotonia;Neonatal Respiratory Depression;Poor Feeding Infant;Exposure Via Breast Milk;Poor Weight Gain Neonatal;Fatigue	Serious	Hospitalized	Female	MAR-2013	19-APR-2013	Expedited	0 YR	Not Specified	Teva	Healthcare Professional	Not Specified	-	05-APR-2013	22-MAR-2013	DE	Not Specified	DE-TEVA-392991GER	-	-
821	10876510	-	Diazepam	N:Nervous system	-	Exposure Via Breast Milk;Hypotonia;Apnoea	Serious	Other Outcomes	Female	-	01-MAR-2015	Expedited	2 YR	Not Specified	Teva	Healthcare Professional	Not Specified	-	16-FEB-2015	01-MAR-2015	FR	Not Specified	FR-TEVA-542153ISR	Soussan C, Gouraud A, Portolan G, Jean-Pastor M-J, Pecriaux C, Montastruc J-L, et al. Drug-induced adverse reactions via breastfeeding: A descriptive study in the french pharmacovigilance database. Eur-J-Clin-Pharmacol 2014; 70(11):1361-1366.	-
822	10812077	-	Diazepam	N:Nervous system	Product Used For Unknown Indication	Apnoea;Hypotonia;Exposure Via Breast Milk	Serious	Other Outcomes	Female	-	18-FEB-2015	Expedited	2 YR	Not Specified	Sandoz	Healthcare Professional	Not Specified	-	06-FEB-2015	18-FEB-2015	FR	Not Specified	PHHY2015FR017974	Soussan C, Gouraud A, Portolan G, Jean-Pastor M-J, Pecriaux C, Montastruc J-L, et al. Drug-induced adverse reactions via breastfeeding: A descriptive study in the french pharmacovigilance database.. Eur-J-Clin-Pharmacol. 2014;70 (11):1361-1366	-
823	20655766	-	Diazepam;Pregabalin	N:Nervous system	Product Used For Unknown Indication	Foetal Exposure During Pregnancy;Developmental Delay;Breast Feeding	Serious	Hospitalized	Female	-	30-MAR-2022	Expedited	1 YR	Not Specified	Sciegen	Healthcare Professional	Not Specified	-	17-MAR-2022	30-MAR-2022	IE	Not Specified	IE-SCIEGENP-2022SCLIT00243	Khan JZ, et al. .A Case Report of Pregabalin Abuse During Pregnancy and Global Developmental Delay in Infants.SN Comprehensive Clinical Medicine.JAN-2022;4:44	-
824	20632684	-	Diazepam;Pregabalin	N:Nervous system	Anxiety	Developmental Delay;Exposure Via Breast Milk;Foetal Exposure During Pregnancy	Serious	Other Outcomes	Female	-	24-MAR-2022	Expedited	1 YR	Not Specified	Teva	Healthcare Professional	Not Specified	-	14-MAR-2022	24-MAR-2022	IE	Not Specified	IE-TEVA-2022-IE-2019244	Khan JZ, Fletcher EC, Collins A, Fenton F. A Case Report of Pregabalin Abuse During Pregnancy and Global Developmental Delay in Infants. SN-Compr-Clin-Med 2022;4:No. 1.	-
825	20094074	-	Diclofenac	M:Musculo-skeletal system	Pain	Exposure Via Breast Milk;Abdominal Pain;Haematochezia	Serious	Other Outcomes	Male	28-AUG-2018	21-NOV-2021	Expedited	14 WEEK	4.9 KG	Aurobindo	Consumer	Not Specified	-	08-NOV-2021	21-NOV-2021	NL	Not Specified	NL-AUROBINDO-AUR-APL-2018-052820	-	-
826	15609796	-	Diclofenac	M:Musculo-skeletal system	Pain	Abdominal Pain;Exposure Via Breast Milk;Haematochezia	Serious	Other Outcomes	Male	28-AUG-2018	21-FEB-2019	Expedited	14 WEEK	4.9 KG	Teva	Consumer	Not Specified	-	14-FEB-2019	13-NOV-2018	NL	Not Specified	NL-TEVA-2018-NL-974312	-	-
827	15634791	-	Diclofenac	M:Musculo-skeletal system	Exposure Via Breast Milk;Pain	Exposure Via Breast Milk;Abdominal Pain;Haematochezia	Serious	Other Outcomes	Male	28-AUG-2018	19-NOV-2018	Expedited	14 WEEK	4.9 KG	Novartis	Healthcare Professional	Not Specified	-	22-OCT-2018	19-NOV-2018	NL	Not Specified	PHHY2018NL139608	-	-
828	15579663	-	Diclofenac	M:Musculo-skeletal system	Pain	Exposure Via Breast Milk;Haematochezia;Abdominal Pain	Serious	Other Outcomes	Male	28-AUG-2018	13-NOV-2018	Expedited	14 WEEK	4 KG	Glaxosmithkline	Healthcare Professional	Not Specified	-	12-NOV-2018	02-NOV-2018	NL	Not Specified	NL-GLAXOSMITHKLINE-NL2018190500	-	-
829	9605866	Voltaren	Diclofenac Sodium	M:Musculo-skeletal system	Gastrooesophageal Reflux Disease;Vitamin Supplementation	Yellow Skin;Vomiting;Exposure Via Breast Milk;Dyspnoea;Crying;Dark Circles Under Eyes;Pain;Insomnia;Irritability;Rash Erythematous;Gastrooesophageal Reflux Disease;Hypersomnia	Serious	Other Outcomes	Female	02-OCT-2013	08-OCT-2013	Expedited	1 MTH	4 KG	Novartis	Consumer	Not Specified	Dimethicone;Ranitidine Hydrochloride;Motilium;Ascorbic Acid	04-OCT-2013	08-OCT-2013	BR	Not Specified	PHHY2013BR112582	-	-
830	23431477	Voltaren Arthritis Pain	Diclofenac Sodium	M:Musculo-skeletal system	Accidental Exposure To Product	Exposure Via Breast Milk	Non-Serious	Non-Serious	Not Specified	-	23-JAN-2024	Non-Expedited	3 MTH	Not Specified	Haleon Plc	Consumer	Not Specified	-	19-JAN-2024	23-JAN-2024	US	Not Specified	US-HALEON-USCH2024003417	-	-
831	7947520	Voltaren	Diclofenac Sodium;Pentazocine Lactate;Loxoprofen Sodium;Flurbiprofen	M:Musculo-skeletal system	Analgesic Therapy	Blood Bilirubin Increased;Maternal Exposure During Breast Feeding;Haematocrit Decreased;White Blood Cell Count Increased;Oxygen Saturation Decreased;Gamma-Glutamyltransferase Increased;Blood Lactate Dehydrogenase Increased;Haemoglobin Decreased;Apnoea;Hypothermia;Blood Urea Decreased;Red Blood Cell Count Decreased;Cyanosis Neonatal;Platelet Count Decreased	Serious	Other Outcomes;Hospitalized	Male	30-APR-2011	18-JUL-2011	Expedited	0 YR	Not Specified	Novartis	Healthcare Professional	Health Professional	-	08-JUL-2011	17-MAY-2011	JP	Not Specified	PHHY2011JP39261	-	-
832	17366914	Arthrotec	Diclofenac Sodium\Misoprostol	M:Musculo-skeletal system	Antiinflammatory Therapy	Epigastric Discomfort;Infantile Diarrhoea;Abdominal Pain Upper;Exposure Via Breast Milk;Gastrointestinal Sounds Abnormal	Serious	Other Outcomes	Female	13-JAN-2019	04-FEB-2020	Expedited	1 WEEK	Not Specified	Pfizer	Consumer	Not Specified	Amoxicillin\Clavulanic Acid	15-APR-2019	04-FEB-2020	RO	Not Specified	RO-PFIZER INC-2019167812	-	-
833	3854406	Hygroton;Diclofenac Sodium	Diclofenac\Diclofenac Sodium;Chlorthalidone;Methyldopa;Clindamycin	M:Musculo-skeletal system	-	Weight Decreased;Chromaturia;Maternal Exposure During Breast Feeding	Serious	Other Outcomes	Male	-	16-OCT-2002	Expedited	18 DAY	Not Specified	Novartis	Healthcare Professional	Other,Health Professional ,Foreign	-	02-OCT-2002	16-OCT-2002	Not Specified	Not Specified	PHBS2002BR11777	-	-
834	15744213	Diclofenac Sodium	Diclofenac\Diclofenac Sodium;Diclofenac	M:Musculo-skeletal system	Pain	Haematochezia;Exposure Via Breast Milk;Abdominal Pain	Serious	Other Outcomes	Male	28-AUG-2018	21-DEC-2018	Expedited	14 WEEK	4.9 KG	Apotex	Consumer	Not Specified	-	10-DEC-2018	20-DEC-2018	NL	Not Specified	NL-APOTEX-2018AP027425	-	-
835	4105186	Diclofenac Sodium	Diclofenac\Diclofenac Sodium;Sodium Selenide;Levofloxacin	M:Musculo-skeletal system	Infection;Pain	Cyanosis Neonatal;Blood Thyroid Stimulating Hormone Increased;Eosinophil Percentage Increased;Blood Calcium Increased;Neonatal Seizure;Haemoglobin Increased;Blood Phosphorus Increased;Neonatal Disorder;Neonatal Tachycardia;Cortisol Decreased;Hyperhidrosis;Ammonia Decreased;Maternal Exposure During Breast Feeding	Serious	Other Outcomes	Not Specified	24-JAN-2004	03-MAR-2004	Expedited	13 DAY	Not Specified	Johnson And Johnson	Healthcare Professional	Health Professional ,Foreign	-	20-FEB-2004	03-MAR-2004	Not Specified	Not Specified	JP-JNJFOC-20040204955	-	-
836	14348879	-	Dicloxacillin	J:Antiinfectives for systemic use	-	Frequent Bowel Movements;Product Formulation Issue;Irritability;Exposure Via Breast Milk	Non-Serious	Non-Serious	Male	-	04-JAN-2018	Non-Expedited	3 MTH	Not Specified	Teva	Consumer	Not Specified	-	30-NOV-2017	04-JAN-2018	US	Not Specified	US-TEVA-2017-US-831137	-	-
837	18512687	-	Dicloxacillin Sodium	J:Antiinfectives for systemic use	Mastitis	Diarrhoea;Exposure Via Breast Milk	Non-Serious	Non-Serious	Not Specified	NOV-2020	17-NOV-2020	Non-Expedited	1 MTH	Not Specified	Teva	Healthcare Professional	Not Specified	-	09-NOV-2020	17-NOV-2020	US	Not Specified	US-TEVA-2020-US-1848329	-	-
838	23677079	-	Dicloxacillin Sodium	J:Antiinfectives for systemic use	Product Used For Unknown Indication	Exposure Via Breast Milk;Vomiting	Non-Serious	Non-Serious	Not Specified	JAN-2024	27-MAR-2024	Non-Expedited	4 MTH	Not Specified	Teva	Consumer	Not Specified	-	09-JAN-2024	27-MAR-2024	US	Not Specified	US-TEVA-VS-3143036	-	-
839	19060976	-	Dicloxacillin Sodium	J:Antiinfectives for systemic use	Mastitis	Clumsiness;Diarrhoea;Gait Disturbance;Infant Irritability;Rash;Maternal Exposure During Breast Feeding;Peroneal Nerve Palsy;Tongue Coated;Exposure During Pregnancy	Serious	Other Outcomes	Male	10-MAR-2021	24-MAR-2021	Direct	8 MTH	Not Specified	Fda-Ctu	Consumer	Consumer	-	-	24-MAR-2021	US	Not Specified	-	-	-
840	6282736	Cardizem	Diltiazem Hydrochloride	C:Cardiovascular system	-	Maternal Exposure During Breast Feeding;Blood Alkaline Phosphatase Increased;Diarrhoea;Nausea;Vomiting;Gastroenteritis Viral	Serious	Hospitalized	Male	23-FEB-2007	22-MAR-2007	Expedited	11 MTH	Not Specified	Biovail	Healthcare Professional	Health Professional	-	06-MAR-2007	22-MAR-2007	Not Specified	Not Specified	DSA_29554_2007	-	-
841	11457573	Imodium Multi-Symptom Relief	Dimethicone\Loperamide Hydrochloride	A:Alimentary tract and metabolism	Diarrhoea	Foetal Exposure During Pregnancy;Premature Baby;Maternal Drugs Affecting Foetus;Maternal Exposure During Breast Feeding	Serious	Other Outcomes	Male	04-JUN-2015	04-SEP-2015	Expedited	0 DAY	Not Specified	Johnson And Johnson	Consumer	Not Specified	-	26-AUG-2015	04-SEP-2015	US	Not Specified	US-JNJFOC-20150824259	-	-
842	9331471	Benadryl	Diphenhydramine Hydrochloride	R:Respiratory system	Multiple Allergies	Gait Disturbance;Exposure Via Breast Milk	Serious	Other Outcomes	Male	-	05-JUN-2013	Expedited	13 MTH	Not Specified	Mcneil	Consumer	Not Specified	-	28-MAY-2013	05-JUN-2013	CA	Not Specified	CA-JNJFOC-20130521378	-	-
843	14708150	-	Dipyrone;Budesonide\Formoterol Fumarate;Losartan	R:Respiratory system	Foetal Exposure During Pregnancy	Nasal Polyps;Bone Disorder;Gastrooesophageal Reflux Disease;Respiratory Disorder;Exposure Via Breast Milk;Asthma;Weight Decreased;Poor Feeding Infant;Foetal Exposure During Pregnancy	Serious	Other Outcomes	Female	FEB-2018	26-JUN-2018	Expedited	20 MTH	13 KG	Novartis	Consumer	Not Specified	-	19-JUN-2018	03-APR-2018	BR	Not Specified	PHHY2018BR054724	-	-
844	7074996	Depakote	Divalproex Sodium	N:Nervous system	Maternal Exposure During Pregnancy	Maternal Exposure During Breast Feeding	Non-Serious	Non-Serious	Male	18-MAY-2009	06-AUG-2009	Non-Expedited	0 YR	Not Specified	Abbott	Consumer	Not Specified	-	21-MAY-2009	06-AUG-2009	US	Not Specified	US-ABBOTT-09P-163-0575449-00	-	-
845	8454187	Depakote	Divalproex Sodium	N:Nervous system	Maternal Exposure Timing Unspecified	Insomnia;Maternal Exposure During Breast Feeding;Middle Insomnia	Non-Serious	Non-Serious	Male	-	12-MAR-2012	Non-Expedited	1 YR	Not Specified	Abbott	Healthcare Professional	Health Professional	-	07-NOV-2011	12-MAR-2012	US	Not Specified	US-ABBOTT-11P-163-0872557-00	-	-
846	19493946	-	Divalproex Sodium	N:Nervous system	Bipolar Disorder	Exposure Via Breast Milk;Alopecia	Non-Serious	Non-Serious	Not Specified	-	05-JUL-2021	Non-Expedited	4 MTH	Not Specified	Lupin	Healthcare Professional	Not Specified	-	22-JUN-2021	05-JUL-2021	IN	Not Specified	IN-LUPIN LIMITED-2021-10874	Govindan K, Mandadi GD. Alopecia in breastfed infant possibly due to mother getting valproate. Indian Journal of Pediatrics. 2021;88(5):519-520	-
847	11116012	Abreva	Docosanol	D:Dermatologicals	Product Used For Unknown Indication	Exposure Via Breast Milk	Non-Serious	Non-Serious	Not Specified	-	15-MAY-2015	Expedited	6 WEEK	Not Specified	Glaxosmithkline	Consumer	Not Specified	-	19-JAN-2015	15-MAY-2015	US	Not Specified	US-GLAXOSMITHKLINE-US2015006611	-	-
848	12147102	Subutex;Colace	Docusate Sodium;Buprenorphine Hydrochloride;Vitamins;Buprenorphine;Nicotine	N:Nervous system	Constipation;Drug Dependence;Pregnancy;Product Used For Unknown Indication	Foetal Exposure During Pregnancy;Exposure Via Breast Milk;Drug Withdrawal Syndrome Neonatal	Serious	Other Outcomes	Male	2012	04-MAR-2016	Expedited	0 YR	Not Specified	Indivior	Healthcare Professional	Not Specified	-	18-MAR-2013	04-MAR-2016	US	Not Specified	US-RB-051565-13	-	-
849	23405609	-	Docusate Sodium;Insulin Nos;Duloxetine Hydrochloride;Levothyroxine Sodium;Methylphenidate;Ferrous Sulfate;Domperidone;Omeprazole;Ursodiol;Cyclobenzaprine	N:Nervous system	Product Used For Unknown Indication	Pneumonia;Foetal Exposure During Pregnancy;Exposure Via Breast Milk;Pulmonary Malformation;Lung Cyst;Somnolence	Serious	Congenital Anomaly	Female	-	16-JAN-2024	Expedited	6 MTH	Not Specified	Fresenius Kabi	Healthcare Professional	Not Specified	-	08-JAN-2024	16-JAN-2024	CA	Not Specified	CA-FreseniusKabi-FK202400557	-	-
850	15058764	-	Dolutegravir	J:Antiinfectives for systemic use	Hiv Infection	Premature Baby;Exposure Via Breast Milk	Serious	Died	Male	16-JUN-2018	21-AUG-2018	Expedited	0 DAY	1.8 KG	Viiv	Healthcare Professional	Not Specified	Lamivudine\Tenofovir Disoproxil Fumarate	17-AUG-2018	25-JUN-2018	UG	Not Specified	UG-VIIV HEALTHCARE LIMITED-UG2018GSK110759	-	-
851	15868660	-	Dolutegravir	J:Antiinfectives for systemic use	Hiv Infection	Pneumonia;Exposure Via Breast Milk	Serious	Hospitalized;Other Outcomes	Female	03-JUN-2018	25-JAN-2019	Expedited	5 DAY	Not Specified	Viiv	Healthcare Professional	Not Specified	-	05-JUL-2018	25-JAN-2019	UG	Not Specified	UG-VIIV HEALTHCARE LIMITED-UG2018GSK120397	-	-
852	13455655	Tivicay	Dolutegravir Sodium	J:Antiinfectives for systemic use	Product Used For Unknown Indication	Exposure Via Breast Milk;Foetal Exposure During Pregnancy	Non-Serious	Non-Serious	Not Specified	11-APR-2017	31-MAY-2017	Non-Expedited	6 DAY	Not Specified	Viiv	Healthcare Professional	Not Specified	Descovy	30-MAY-2017	19-APR-2017	US	Not Specified	US-VIIV HEALTHCARE LIMITED-US2017054589	-	-
853	16804600	Tivicay	Dolutegravir Sodium;Emtricitabine\Tenofovir	J:Antiinfectives for systemic use	Hiv Infection	Micropenis;Exposure Via Breast Milk;Cryptorchism;Foetal Exposure During Pregnancy	Serious	Congenital Anomaly;Other Outcomes	Male	15-APR-2018	24-FEB-2020	Expedited	1 DAY	3.68 KG	Gilead	Healthcare Professional	Not Specified	Bactrim	19-FEB-2020	13-SEP-2019	ZA	Not Specified	ZA-GILEAD-2019-0428108	-	-
854	21254123	-	Doxepin	N:Nervous system	Insomnia	Sedation;Exposure Via Breast Milk	Serious	Other Outcomes	Not Specified	-	13-SEP-2022	Expedited	8 WEEK	Not Specified	Teva	Healthcare Professional	Not Specified	-	01-SEP-2022	25-AUG-2022	US	Not Specified	US-TEVA-2022-US-2066612	-	-
855	21246589	-	Doxepin	N:Nervous system	Product Used For Unknown Indication	Gait Disturbance;Dyspnoea;Somnolence;Exposure Via Breast Milk;Pallor	Serious	Other Outcomes	Not Specified	-	24-AUG-2022	Expedited	8 WEEK	Not Specified	Ranbaxy	Healthcare Professional	Not Specified	-	09-AUG-2022	24-AUG-2022	US	Not Specified	US-SUN PHARMACEUTICAL INDUSTRIES LTD-2022R1-349557	Anderson PO. Treating Insomnia During Breastfeeding. Breastfeed Med. 2022;17 (3):207 - 209	-
856	13981793	-	Doxepin	N:Nervous system	Product Used For Unknown Indication	Sedation;Respiratory Depression;Exposure Via Breast Milk;Somnolence;Respiratory Arrest	Serious	Other Outcomes	Female	-	18-SEP-2017	Expedited	8 WEEK	Not Specified	Ranbaxy	Healthcare Professional	Not Specified	-	04-SEP-2017	18-SEP-2017	NO	Not Specified	NO-SUN PHARMACEUTICAL INDUSTRIES LTD-2017RR-149926	-	-
857	21252993	-	Doxepin	N:Nervous system	Insomnia	Exposure Via Breast Milk;Weight Decreased;Dysphagia;Poor Feeding Infant;Vomiting;Hypotonia	Serious	Other Outcomes	Not Specified	-	25-AUG-2022	Expedited	9 DAY	Not Specified	Teva	Healthcare Professional	Not Specified	-	15-AUG-2022	25-AUG-2022	US	Not Specified	US-TEVA-2022-US-2066613	-	-
858	21228347	-	Doxepin	N:Nervous system	Insomnia	Vomiting;Dysphagia;Exposure Via Breast Milk;Weight Decrease Neonatal;Poor Feeding Infant;Hypotonia Neonatal	Serious	Other Outcomes	Not Specified	-	18-AUG-2022	Expedited	9 DAY	Not Specified	Mylan	Healthcare Professional	Not Specified	-	09-AUG-2022	18-AUG-2022	US	Not Specified	US-MYLANLABS-2022M1086613	Anderson PO. Treating Insomnia during Breastfeeding. Breastfeed-Med 2022;17(3):207-209.	-
859	15991263	-	Doxepin	N:Nervous system	Product Used For Unknown Indication	Somnolence;Vomiting;Poor Sucking Reflex;Weight Decreased;Exposure Via Breast Milk;Hypotonia;Dysphagia	Serious	Other Outcomes;Hospitalized	Male	-	21-FEB-2019	Expedited	9 DAY	2.95 KG	Mylan	Healthcare Professional	Not Specified	-	14-FEB-2019	21-FEB-2019	DE	Not Specified	DE-MYLANLABS-2019M1015260	Anonymous. Doxepin. National Library of Medicine.. 2006	-
860	15361406	-	Doxepin	N:Nervous system	Foetal Exposure During Pregnancy	Vomiting;Weight Decreased;Poor Sucking Reflex;Exposure Via Breast Milk;Hypotonia;Dysphagia;Somnolence	Serious	Other Outcomes;Hospitalized	Male	-	07-SEP-2018	Expedited	9 DAY	2.95 KG	Sandoz	Healthcare Professional	Not Specified	-	27-AUG-2018	07-SEP-2018	DE	Not Specified	PHHY2018DE088771	Frey O. Adverse Effects in a Newborn Infant BreastFed by a Mother Treated with Doxepin.. ANNALS OF PHARMACOTHERAPY. 199;33(6):690-3	-
861	15236800	-	Doxepin	N:Nervous system	Anxiety;Major Depression	Dysphagia;Weight Decreased;Exposure Via Breast Milk;Somnolence;Poor Sucking Reflex;Vomiting;Hypotonia	Serious	Hospitalized;Other Outcomes	Male	-	09-AUG-2018	Expedited	9 DAY	2.95 KG	Pfizer	Healthcare Professional	Not Specified	-	03-AUG-2018	03-AUG-2018	DE	Not Specified	US-PFIZER INC-2018298768	Frey, O.. Adverse Effects in a Newborn Infant Breast-Fed by a Mother Treated with Doxepin. The Annals of Pharmacotherapy. 199;33 (6):690-693	-
862	21351672	-	Doxepin Hydrochloride	N:Nervous system	Product Used For Unknown Indication	Hypotonia Neonatal;Pallor;Exposure Via Breast Milk;Respiratory Rate Decreased;Somnolence Neonatal	Serious	Other Outcomes	Not Specified	-	26-JAN-2023	Expedited	8 WEEK	Not Specified	Pharmaceutical Assoc	Healthcare Professional	Not Specified	-	23-JAN-2023	19-SEP-2022	US	Not Specified	US-PAIPHARMA-2022-US-022212	Anderson PO.Treating insomnia during breastfeeding..Breastfeeding Medicine.2022;17(3):207-209.	-
863	21526306	-	Doxepin Hydrochloride	N:Nervous system	Product Used For Unknown Indication	Exposure Via Breast Milk;Sedation	Serious	Other Outcomes	Not Specified	-	31-OCT-2022	Non-Expedited	8 WEEK	Not Specified	Strides	Healthcare Professional	Not Specified	-	09-AUG-2022	31-OCT-2022	US	Not Specified	US-STRIDES ARCOLAB LIMITED-2022SP010388	Anderson PO.. Treating Insomnia during Breastfeeding.. Breastfeed-Med. 2022;17(3):207-209	-
864	15236811	-	Doxepin Hydrochloride	N:Nervous system	-	Asthenia;Pallor;Somnolence;Dyspnoea;Exposure Via Breast Milk	Serious	Other Outcomes	Not Specified	-	03-AUG-2018	Expedited	8 WEEK	Not Specified	Pfizer	Healthcare Professional	Not Specified	-	23-JUL-2018	03-AUG-2018	US	Not Specified	US-PFIZER INC-2018298522	Anonymous. Doxepin. National Library of Medicine. 2006	-
865	13174339	-	Doxepin Hydrochloride	N:Nervous system	Asthenia	Respiratory Depression;Somnolence;Sedation;Exposure Via Breast Milk;Respiratory Arrest	Serious	Other Outcomes	Female	-	10-MAY-2017	Expedited	8 WEEK	4.74 KG	Pfizer	Healthcare Professional	Not Specified	-	03-MAY-2017	01-FEB-2017	NO	Not Specified	NO-PFIZER INC-2017043226	Matheson, I.. Respiratory depression caused by N-desmethyldoxepin in breast milk. The Lancet. 1985;2 (8464):1124	-
866	21351670	-	Doxepin Hydrochloride	N:Nervous system	Product Used For Unknown Indication	Weight Decreased;Exposure Via Breast Milk;Hypotonia Neonatal;Vomiting;Poor Feeding Infant	Serious	Other Outcomes	Not Specified	-	19-SEP-2022	Expedited	9 DAY	Not Specified	Pharmaceutical Assoc	Healthcare Professional	Not Specified	-	13-SEP-2022	19-SEP-2022	US	Not Specified	US-PAIPHARMA-2022-US-022211	Anderson PO.Treating insomnia during breastfeeding..Breastfeeding Medicine.2022;17(3):207-209.	-
867	21225476	-	Doxepin Hydrochloride	N:Nervous system	Product Used For Unknown Indication	Dysphagia;Exposure Via Breast Milk;Weight Decrease Neonatal;Vomiting;Poor Feeding Infant;Hypotonia Neonatal	Serious	Other Outcomes	Not Specified	-	18-AUG-2022	Expedited	9 DAY	Not Specified	Strides	Healthcare Professional	Not Specified	-	09-AUG-2022	18-AUG-2022	US	Not Specified	US-STRIDES ARCOLAB LIMITED-2022SP010389	Anderson PO.. Treating Insomnia during Breastfeeding.. Breastfeed-Med.. 2022;17(3):207-209	-
868	14579273	Suboxone;Winrho Sdf;Subutex;Diclectin	Doxylamine Succinate\Pyridoxine Hydrochloride;Buprenorphine Hydrochloride;Cocaine;Human Rho(D) Immune Globulin;Buprenorphine Hydrochloride\Naloxone Hydrochloride;Nicotine	N:Nervous system	Drug Dependence;Nausea;Product Used For Unknown Indication;Rhesus Antigen Negative;Supplementation Therapy	Drug Withdrawal Syndrome Neonatal;Foetal Exposure During Pregnancy;Exposure Via Breast Milk	Serious	Other Outcomes;Hospitalized	Male	-	27-FEB-2018	Expedited	3 DAY	3.5 KG	Aptevo Therapeutics	Healthcare Professional	Not Specified	-	13-FEB-2018	27-FEB-2018	CA	Not Specified	CA-APTEVO BIOTHERAPEUTICS LLC-18WR00004SP	-	-
869	16711215	Diclectin	Doxylamine Succinate\Pyridoxine Hydrochloride;Buprenorphine;Cocaine;Buprenorphine Hydrochloride\Naloxone Hydrochloride;Human Rho(D) Immune Globulin;Nicotine	N:Nervous system	Drug Dependence;Product Used For Unknown Indication;Rhesus Antigen Negative	Exposure Via Breast Milk;Drug Withdrawal Syndrome Neonatal;Foetal Exposure During Pregnancy	Serious	Hospitalized	Male	-	15-MAR-2023	Expedited	3 DAY	Not Specified	Titan Pharmaceuticals	Healthcare Professional	Not Specified	-	03-MAR-2023	16-AUG-2019	CA	Not Specified	CA-TITAN PHARMACEUTICALS-2019TAN00038	-	-
870	17792412	Diclectin	Doxylamine Succinate\Pyridoxine Hydrochloride;Cocaine;Buprenorphine Hydrochloride\Naloxone Hydrochloride;Nicotine;Human Rho(D) Immune Globulin	N:Nervous system	Drug Dependence;Product Used For Unknown Indication;Rhesus Antigen Negative	Foetal Exposure During Pregnancy;Drug Withdrawal Syndrome Neonatal;Exposure Via Breast Milk	Serious	Hospitalized	Male	-	15-MAY-2020	Expedited	3 DAY	3 KG	Apotex	Healthcare Professional	Not Specified	-	12-MAY-2020	15-MAY-2020	CA	Not Specified	CA-APOTEX-2020AP010850	-	-
871	15356960	Winrho Sdf;Suboxone;Diclectin	Doxylamine Succinate\Pyridoxine Hydrochloride;Nicotine;Buprenorphine Hydrochloride\Naloxone Hydrochloride;Human Rho(D) Immune Globulin;Cocaine	N:Nervous system	Drug Dependence;Product Used For Unknown Indication;Rhesus Antigen Negative	Foetal Exposure During Pregnancy;Drug Withdrawal Syndrome Neonatal;Exposure Via Breast Milk	Serious	Hospitalized	Male	-	06-SEP-2018	Expedited	3 DAY	3 KG	Glaxosmithkline	Healthcare Professional	Not Specified	-	30-AUG-2018	06-SEP-2018	CA	Not Specified	CA-GLAXOSMITHKLINE-CA2018GSK157900	-	-
872	16683289	Diclectin	Doxylamine Succinate\Pyridoxine Hydrochloride;Nicotine;Human Rho(D) Immune Globulin;Cocaine;Buprenorphine	N:Nervous system	Drug Dependence;Product Used For Unknown Indication;Rhesus Antigen Negative	Exposure Via Breast Milk;Drug Withdrawal Syndrome Neonatal;Foetal Exposure During Pregnancy	Serious	Hospitalized	Male	-	08-AUG-2019	Expedited	3 DAY	Not Specified	Saol Therapeutics	Healthcare Professional	Not Specified	-	26-JUL-2019	08-AUG-2019	CA	Not Specified	CA-SAOL THERAPEUTICS-2019SAO00310	-	-
873	15017793	-	Duloxetine	N:Nervous system	-	Exposure Via Breast Milk;Gastrooesophageal Reflux Disease;Occult Blood Positive;Gastrointestinal Disorder;Dairy Intolerance;Mucous Stools;Irritability	Non-Serious	Non-Serious	Male	29-OCT-2017	15-JUN-2018	Non-Expedited	0 DAY	7.74 KG	Prinston Pharmaceutical	Consumer	Not Specified	Vitamins	26-MAR-2018	15-JUN-2018	US	Not Specified	US-PRINSTON PHARMACEUTICAL INC.-2018PRN00137	-	-
874	10684520	-	Duloxetine	N:Nervous system	Product Used For Unknown Indication	Pallor;Lethargy;Hypotonia;Hypothermia;Loss Of Consciousness;Exposure Via Breast Milk	Serious	Hospitalized	Male	-	31-DEC-2014	Expedited	3 MTH	Not Specified	Lupin	Healthcare Professional	Not Specified	-	18-DEC-2014	31-DEC-2014	US	Not Specified	US-LUPIN PHARMACEUTICALS INC.-2014-01901	-	-
875	10583587	-	Duloxetine	N:Nervous system	-	Hypothermia;Haemangioma;Lethargy;Pallor;Exposure Via Breast Milk;Hypotonia	Serious	Other Outcomes;Hospitalized	Male	-	12-NOV-2014	Expedited	3 MTH	Not Specified	Zydus Pharm	Healthcare Professional	Health Professional ,Literature	-	18-OCT-2014	12-NOV-2014	Not Specified	Not Specified	US-ZYDUS-005322	-	-
876	22781346	-	Duloxetine	N:Nervous system	Neuralgia	Skin Lesion;Exposure Via Breast Milk;Genital Swelling;Pyrexia	Serious	Required Intervention	Not Specified	28-JUL-2023	28-JUL-2023	Direct	9 MTH	Not Specified	Fda-Ctu	Consumer	Not Specified	-	-	28-JUL-2023	Not Specified	Not Specified	-	-	Yes
877	12192426	Cymbalta	Duloxetine Hydrochloride	N:Nervous system	Depression;Threatened Labour	Drug Withdrawal Syndrome Neonatal;Pallor;Hypotonia Neonatal;Neonatal Hepatomegaly;Decreased Activity;Foetal Exposure During Pregnancy;Premature Baby;Respiratory Disorder Neonatal;Exposure Via Breast Milk	Serious	Hospitalized	Female	04-MAR-2016	04-APR-2016	Expedited	0 DAY	1.74 KG	Eli Lilly And Co	Healthcare Professional	Not Specified	Dextrose\Magnesium Sulfate Heptahydrate;Ritodrine;Magnesium Oxide;Rabeprazole Sodium;Sennosides A And B	23-MAR-2016	18-MAR-2016	JP	Not Specified	JP-ELI_LILLY_AND_COMPANY-JP201603003441	-	-
878	11485022	Cymbalta	Duloxetine Hydrochloride	N:Nervous system	Depression	Exposure Via Breast Milk;Foetal Exposure During Pregnancy;Food Allergy;Dyspepsia;Diarrhoea;Irritability	Non-Serious	Non-Serious	Not Specified	15-MAY-2011	03-SEP-2015	Non-Expedited	0 DAY	Not Specified	Eli Lilly And Co	Consumer	Not Specified	Iron;Labetalol;Sodium Bicarbonate;Omeprazole	24-AUG-2011	03-SEP-2015	US	Not Specified	US-ELI_LILLY_AND_COMPANY-US201108008366	-	-
879	9022367	Cymbalta	Duloxetine Hydrochloride	N:Nervous system	Depression;Type 1 Diabetes Mellitus;Vitamin Supplementation	Drug Withdrawal Syndrome;Neonatal Respiratory Distress;Foetal Exposure During Pregnancy;Exposure Via Breast Milk;Agitation Neonatal	Serious	Hospitalized;Other Outcomes	Not Specified	16-JUN-2010	18-JAN-2013	Expedited	0 DAY	Not Specified	Eli Lilly And Co	Healthcare Professional	Not Specified	Novorapid;Folic Acid	08-JAN-2013	18-JAN-2013	DE	Not Specified	DE-ELI_LILLY_AND_COMPANY-DE201301003089	-	-
880	11437685	Cymbalta	Duloxetine Hydrochloride	N:Nervous system	-	Exposure Via Breast Milk;Regurgitation	Non-Serious	Non-Serious	Not Specified	2007	21-AUG-2015	Non-Expedited	0 YR	3.17 KG	Eli Lilly And Co	Consumer	Not Specified	Unspecified Ingredient	12-JUN-2007	21-AUG-2015	US	Not Specified	US-ELI_LILLY_AND_COMPANY-US200706002797	-	-
881	8941335	Cymbalta	Duloxetine Hydrochloride	N:Nervous system	-	Foetal Exposure During Pregnancy;Withdrawal Syndrome;Apnoea;Exposure Via Breast Milk	Serious	Hospitalized	Not Specified	08-SEP-2012	28-DEC-2012	Expedited	0 YR	2.97 KG	Eli Lilly And Co	Healthcare Professional	Not Specified	-	21-DEC-2012	03-DEC-2012	JP	Not Specified	JP-ELI_LILLY_AND_COMPANY-JP201209004690	-	-
[truncated: 1,747 more rows]

## Sheet: ATC Groups
	ATC Group	Number of Drugs	% Drugs
	A:Alimentary tract and metabolism	188	7.15373
[truncated: 29 more rows]

[truncated: 5 more sheets: ATC TOP5, API, Trend, Outcomes, Countries]
